# Supplementary material for: Causal associations between liver enzymes and diabetic microvascular complications: A univariable and multivariable Mendelian randomization
Source: PLoS One. 2024 Jan 17;19(1):e0296894. doi: 10.1371/journal.pone.0296894 (PMC10793938; doi:10.1371/journal.pone.0296894)
Supplement: S1 Table — (XLSX) [file pone.0296894.s007.xlsx]

## Sheet: Sheet1
Supplementary Table S1. Detailed information for the datasets of the exposures and outcomes.
Traits	Consortium	Sample size	Population	PubMed ID
Alanine aminotransferase	UK biobank	437438	European	33972514
Aspartate aminotransferase	UK biobank	437438	European	33972514
Alkaline phosphatase	UK biobank	437438	European	33972514
Gamma-glutamyl transferase	UK biobank	437438	European	33972514
Diabetic retinopathy	FinnGen	319064	European	NA
Type 1 diabetes with retinopathy	FinnGen	313482	European	NA
Type 2 diabetes with retinopathy	FinnGen	312452	European	NA
Diabetic nephropathy	FinnGen	312650	European	NA
Type 1 diabetes with nephropathy	FinnGen	309859	European	NA
Type 2 diabetes with nephropathy	FinnGen	310964	European	NA
Glycated hemoglobin	MAGIC	146806	European	34059833
Systolic blood pressure	ICBP	757601	European	30224653
Diastolic blood pressure	ICBP	757601	European	30224653
MAGIC: Meta-Analyses of Glucose and Insulin-related traits Consortium
ICBP: International Consortium of Blood Pressure
