# Supplementary material for: Causal associations between liver enzymes and diabetic microvascular complications: A univariable and multivariable Mendelian randomization
Source: PLoS One. 2024 Jan 17;19(1):e0296894. doi: 10.1371/journal.pone.0296894 (PMC10793938; doi:10.1371/journal.pone.0296894)
Supplement: S2 Table — (XLSX) [file pone.0296894.s008.xlsx]

## Sheet: Sheet1
Supplementary Table S2. Detailed information of genetic instruments for ALT
SNP	beta.exposure	se.exposure	pval.exposure	eaf.exposure	effect_allele.exposure	other_allele.exposure	R2	F
rs1018800	-0.19407	0.033971	1.11e-08	0.35944	T	A	0.00397826	1746.5
rs10430531	0.37854	0.037173	2.37e-24	0.25714	C	T	0.00588325	2587.76
rs10450314	-0.22361	0.036249	6.9e-10	0.27794	A	G	0.00374435	1643.43
rs10754559	0.21228	0.032802	9.71e-11	0.55892	C	T	0.00482539	2120.2
rs1077834	-0.21875	0.039342	2.7e-08	0.21903	C	T	0.00287664	1261.48
rs10788572	0.20119	0.035701	1.75e-08	0.29378	C	A	0.00353627	1551.77
rs10935752	-0.24644	0.035623	4.59e-12	0.70266	T	G	0.00437155	1919.92
rs10949830	0.25452	0.045479	2.19e-08	0.84784	C	G	0.00218365	956.921
rs11070250	-0.29651	0.035947	1.61e-16	0.28717	A	G	0.00510691	2244.54
rs112574791	-1.9986	0.14391	7.79e-44	0.012911	A	G	0.000535313	234.199
rs1126506	0.19797	0.035973	3.73e-08	0.28464	G	T	0.00338922	1487.03
rs114165349	0.98423	0.10789	7.37e-20	0.023537	C	G	0.000634131	277.459
rs115445558	0.3706	0.065863	1.84e-08	0.065288	C	G	0.00103856	454.598
rs11601507	0.44899	0.063482	1.52e-12	0.068447	A	C	0.00136397	597.231
rs11657440	0.24407	0.033	1.41e-13	0.4187	C	T	0.00544453	2393.74
rs12369009	0.3241	0.040201	7.52e-16	0.79433	T	G	0.00398355	1748.84
rs12414593	-0.27894	0.042118	3.53e-11	0.18226	G	A	0.00298543	1309.33
rs12419615	-0.74733	0.054056	1.84e-43	0.10204	C	T	0.00383136	1681.76
rs12904	-0.30321	0.032982	3.83e-20	0.41122	A	G	0.0067321	2963.66
rs1291921	0.35862	0.036584	1.11e-22	0.72705	G	A	0.00588366	2587.94
rs12968116	-0.41009	0.049133	7.06e-17	0.12501	T	C	0.00276128	1210.75
rs13055114	0.20769	0.032629	1.95e-10	0.54147	T	C	0.00477981	2100.08
rs13235365	0.21759	0.036414	2.3e-09	0.27745	T	C	0.0036231	1590.01
rs132642	0.48782	0.043326	2.11e-29	0.83112	T	A	0.0047798	2100.08
rs13275089	-0.21233	0.033688	2.93e-10	0.37441	C	T	0.00446509	1961.18
rs13389219	-0.27023	0.033249	4.4e-16	0.39351	T	C	0.00586666	2580.42
rs13395911	0.36815	0.033448	3.59e-28	0.60021	T	A	0.00798815	3521.07
rs140584594	0.25401	0.036404	3.01e-12	0.73096	G	A	0.0041502	1822.3
rs141034500	0.49211	0.084755	6.39e-09	0.038352	A	G	0.000647676	283.389
rs141117801	-0.35254	0.053745	5.41e-11	0.10685	T	C	0.00189333	829.457
rs142451335	0.45864	0.062817	2.86e-13	0.07232	T	C	0.00148152	648.779
rs1468615	-0.27955	0.04247	4.64e-11	0.17935	C	T	0.00293017	1285.03
rs1497406	0.35462	0.032901	4.4e-27	0.58039	G	A	0.0079392	3499.31
rs1498308	-0.22225	0.033186	2.13e-11	0.39433	T	G	0.00483771	2125.64
rs1545223	-0.20796	0.035129	3.22e-09	0.31016	G	A	0.00383094	1681.58
rs1657792	0.21725	0.032971	4.44e-11	0.57152	C	T	0.0048803	2144.45
rs1712355	-0.22399	0.032523	5.71e-12	0.51973	G	T	0.00519946	2285.42
rs17138478	-0.29936	0.04852	6.85e-10	0.12888	A	C	0.00209504	918.013
rs1801689	0.94852	0.095416	2.78e-23	0.029888	C	A	0.000871767	381.526
rs182110571	-0.88487	0.11071	1.32e-15	0.027488	T	G	0.00064623	282.757
rs188247550	1.4828	0.14828	1.54e-23	0.013287	T	C	0.000396529	173.457
rs201106207	0.52106	0.086914	2.04e-09	0.036359	C	CAA	0.000635304	277.973
rs2139541	0.22753	0.03671	5.72e-10	0.27656	A	G	0.00375062	1646.19
rs217184	-0.32547	0.041233	2.95e-15	0.19298	C	T	0.00371808	1631.86
rs246193	-0.19219	0.032579	3.66e-09	0.52669	T	C	0.00444785	1953.58
rs251023	0.20569	0.033804	1.17e-09	0.36537	G	A	0.00426732	1873.95
rs2576452	0.19053	0.03296	7.45e-09	0.4334	T	C	0.00429337	1885.44
rs2642438	0.43368	0.035495	2.52e-34	0.70246	G	A	0.00772371	3403.6
rs2723067	-0.18985	0.033057	9.3e-09	0.40962	G	A	0.00420065	1844.55
rs2783489	0.26093	0.043831	2.63e-09	0.16512	T	C	0.00248212	1088.05
rs28431971	-0.2676	0.037355	7.86e-13	0.25333	A	G	0.00409835	1799.44
rs2862954	-0.75778	0.032487	3.03e-120	0.50084	C	T	0.0176372	7850.58
rs28650012	-0.26914	0.036496	1.65e-13	0.72912	C	G	0.0044052	1934.76
rs28650790	0.31436	0.041562	3.93e-14	0.19166	T	C	0.00354416	1555.25
rs289230	-0.21389	0.039175	4.77e-08	0.22074	G	A	0.00284054	1245.61
rs28929474	1.1936	0.11529	4.1e-25	0.020299	T	C	0.000622719	272.463
rs2898161	0.30243	0.050352	1.9e-09	0.88169	C	T	0.00189497	830.177
rs2943654	0.34872	0.033951	9.59e-25	0.64569	T	C	0.00710703	3129.9
rs2954027	-0.54279	0.032596	3.09e-62	0.46931	A	T	0.0125437	5554.59
rs2980679	0.21751	0.034487	2.85e-10	0.66264	C	G	0.00426434	1872.63
rs3129317	0.20321	0.03434	3.27e-09	0.34192	G	A	0.00402721	1768.08
rs34082903	0.3669	0.060831	1.63e-09	0.078299	CT	C	0.00131651	576.425
rs34255572	-0.3022	0.050816	2.73e-09	0.86685	C	T	0.00207604	909.668
rs35149321	0.21878	0.032604	1.95e-11	0.47755	A	G	0.00506357	2225.39
rs351973	0.19114	0.034636	3.42e-08	0.63935	G	A	0.00384862	1689.37
rs35221426	0.33991	0.045971	1.43e-13	0.14673	T	G	0.0027999	1227.73
rs35401514	0.32703	0.035712	5.35e-20	0.29334	TC	T	0.00574132	2524.98
rs36079122	-0.27603	0.03258	2.41e-17	0.47239	C	T	0.00638669	2810.62
rs377381568	0.29089	0.040108	4.1e-13	0.22042	CAA	C	0.00376935	1654.44
rs3862796	-0.27725	0.038078	3.32e-13	0.76063	C	T	0.00400956	1760.3
rs4077189	-0.31376	0.055879	1.97e-08	0.093342	A	G	0.00143723	629.355
rs4082014	0.32665	0.050871	1.35e-10	0.11558	A	G	0.00198523	869.797
rs4084164	-0.21451	0.033786	2.17e-10	0.60681	G	A	0.00458166	2012.62
rs4135250	-0.45598	0.049708	4.62e-20	0.12118	G	A	0.00295466	1295.8
rs429358	-0.63458	0.044735	1.17e-45	0.15621	C	T	0.00565508	2486.83
rs445	0.34679	0.055709	4.82e-10	0.093765	T	C	0.00159985	700.68
rs4503880	-0.48114	0.040643	2.51e-32	0.79865	C	T	0.00575772	2532.23
rs4782568	-0.32516	0.032849	4.26e-23	0.45266	G	C	0.00741756	3267.68
rs4804833	-0.19154	0.033364	9.41e-09	0.61884	G	A	0.00409566	1798.25
rs4814175	-0.2695	0.033265	5.44e-16	0.60532	T	A	0.00585407	2574.85
rs4835265	0.62483	0.044457	7.44e-45	0.15848	A	C	0.00566914	2493.05
rs4841133	-0.62351	0.056295	1.66e-28	0.908286	G	A	0.00279054	1223.62
rs4917628	-0.43317	0.036485	1.66e-32	0.72606	G	A	0.00714214	3145.48
rs498475	-0.20637	0.033926	1.18e-09	0.63457	A	G	0.00426633	1873.51
rs55709272	-0.20495	0.032823	4.26e-10	0.43681	C	T	0.00464594	2040.99
rs56001810	-0.31089	0.055082	1.66e-08	0.098398	C	A	0.00151445	663.22
rs56043629	-0.24075	0.043861	4.04e-08	0.16435	GTTTCACCACTTTGGCAAGGCTGGTCTTGAA	G	0.00228002	999.251
rs5752776	0.25804	0.034633	9.31e-14	0.67201	G	A	0.00496695	2182.72
rs58542926	1.2889	0.061533	2.36e-97	0.075447	T	C	0.00441918	1940.93
rs6066148	-0.20348	0.037042	3.95e-08	0.26174	C	G	0.00321043	1408.33
rs6088662	0.30361	0.04182	3.88e-13	0.18542	G	T	0.00331649	1455.01
rs61838776	0.25257	0.043981	9.32e-09	0.16391	A	C	0.0023803	1043.31
rs61873640	0.28431	0.051682	3.78e-08	0.11163	G	A	0.00165	722.68
rs62033400	0.23761	0.03329	9.51e-13	0.39354	G	A	0.00515227	2264.58
rs62521590	0.20798	0.036814	1.61e-08	0.26999	G	T	0.00336776	1477.58
rs6441311	0.27229	0.036876	1.54e-13	0.26344	G	T	0.00433346	1903.12
rs6460047	0.34655	0.04006	5.14e-18	0.20889	C	T	0.00432381	1898.86
rs682798	-0.18833	0.034055	3.2e-08	0.36798	G	A	0.00389001	1707.61
rs686250	0.31926	0.0337	2.72e-21	0.56595	G	A	0.00703865	3099.57
rs687621	0.24959	0.035005	1.01e-12	0.3171	G	A	0.00466989	2051.56
rs6888304	-0.29282	0.036106	5.07e-16	0.28311	G	A	0.00497835	2187.75
rs7029757	-0.38252	0.055757	6.87e-12	0.094841	A	G	0.00178128	780.282
rs7041363	-0.60902	0.032706	2.37e-77	0.48682	G	C	0.0140702	6240.19
rs71322591	-0.19372	0.032634	2.92e-09	0.49269	T	G	0.00448754	1971.09
rs71633359	-0.67215	0.035657	3.21e-79	0.31984	C	T	0.0124029	5491.45
rs71666203	0.29103	0.044628	6.98e-11	0.16148	A	T	0.00267066	1170.91
rs72677850	-0.89891	0.12118	1.19e-13	0.019179	A	G	0.000422044	184.623
rs73382439	0.26174	0.043207	1.38e-09	0.82889	C	T	0.00259863	1139.25
rs738409	1.6251	0.039326	1e-200	0.21582	G	C	0.0211526	9449.18
rs74401356	-0.44428	0.067536	4.76e-11	0.071311	G	A	0.00131766	576.929
rs74551598	0.27345	0.038027	6.45e-13	0.24377	C	A	0.00400937	1760.22
rs75671243	0.81934	0.091431	3.22e-19	0.035218	C	G	0.000920919	403.057
rs75981645	-1.94	0.28794	1.61e-11	0.0032466	A	G	6.59436e-05	28.8367
rs7700107	0.28054	0.047293	3e-09	0.13681	C	A	0.00211875	928.42
rs77259043	0.31038	0.050712	9.34e-10	0.11766	A	G	0.00192178	841.947
rs77494115	-0.35348	0.059556	2.94e-09	0.092052	T	C	0.00150034	657.033
rs78794747	0.24695	0.040303	8.95e-10	0.20707	T	A	0.00304285	1334.59
rs79287178	-0.87249	0.097972	5.34e-19	0.0313	A	G	0.000816674	357.395
rs8043119	-0.20288	0.032846	6.55e-10	0.42955	A	G	0.00457767	2010.86
rs8182584	-0.2634	0.033578	4.37e-15	0.62614	G	T	0.0055539	2442.09
rs864899	0.19949	0.033206	1.88e-09	0.58465	G	A	0.00441236	1937.92
rs9471972	-0.20753	0.032619	1.99e-10	0.53534	A	G	0.00478665	2103.1
rs9645499	0.18645	0.032536	1e-08	0.45727	A	G	0.00430142	1888.98
rs9854955	0.18401	0.033392	3.57e-08	0.39802	G	A	0.0039934	1753.17
rs9911723	0.21325	0.035626	2.15e-09	0.69908	G	A	0.00380852	1671.7
