# Supplementary material for: Causal associations between liver enzymes and diabetic microvascular complications: A univariable and multivariable Mendelian randomization
Source: PLoS One. 2024 Jan 17;19(1):e0296894. doi: 10.1371/journal.pone.0296894 (PMC10793938; doi:10.1371/journal.pone.0296894)
Supplement: S3 Table — (XLSX) [file pone.0296894.s009.xlsx]

## Sheet: Sheet1
Supplementary Table S3. Detailed information of genetic instruments for AST
SNP	beta.exposure	se.exposure	pval.exposure	eaf.exposure	effect_allele.exposure	other_allele.exposure	R2	F
rs1002436	0.17052	0.02531	1.61547e-11	0.56317	G	A	0.00484038	2281.17
rs10430531	0.18545	0.028782	1.1705e-10	0.25712	C	T	0.00359422	1691.77
rs10733608	-0.23397	0.025373	2.9451e-20	0.48556	T	G	0.00672682	3176.24
rs10769256	0.17034	0.025731	3.59501e-11	0.40294	T	C	0.00465117	2191.59
rs10783544	0.14979	0.025402	3.71381e-09	0.5479	T	C	0.00426574	2009.2
rs11076256	-0.45043	0.044997	1.38261e-23	0.085214	T	C	0.00227886	1071.23
rs11167753	0.16954	0.027837	1.12811e-09	0.28567	C	T	0.00362959	1708.47
rs11240351	0.15137	0.025638	3.54756e-09	0.40532	G	A	0.00415605	1957.32
rs11432981	-0.17555	0.028103	4.19469e-10	0.29932	CA	C	0.00382602	1801.29
rs115478735	-0.28857	0.03255	7.65597e-19	0.18375	T	A	0.00388324	1828.34
rs11601507	0.31009	0.049157	2.82781e-10	0.068431	A	C	0.0011744	551.438
rs11668882	0.14898	0.025417	4.59505e-09	0.44036	C	T	0.00421856	1986.88
rs11672900	0.17876	0.025398	1.9485e-12	0.54643	G	A	0.00509441	2401.51
rs11714389	0.33425	0.026012	8.78011e-38	0.37176	T	C	0.00876456	4146.91
rs118163056	0.4236	0.064554	5.31863e-11	0.042366	T	C	0.000777488	364.925
rs12044604	-0.16953	0.026142	8.88587e-11	0.37161	C	A	0.00442251	2083.36
rs12359178	1.0356	0.035647	2.54683e-185	0.14524	A	G	0.0105328	4992.45
rs12543658	-0.17374	0.02556	1.06611e-11	0.41371	G	A	0.00481495	2269.13
rs12574283	0.1841	0.02776	3.32277e-11	0.70713	A	G	0.004011	1888.73
rs13179413	0.16312	0.028492	1.0344e-08	0.28499	T	C	0.00340698	1603.33
rs132641	0.24519	0.033341	1.92486e-13	0.82768	G	A	0.00306314	1441.02
rs13395911	0.16885	0.0259	7.08109e-11	0.60018	T	A	0.00456869	2152.54
rs1497406	0.19228	0.025473	4.42486e-14	0.58044	G	A	0.00536846	2531.39
rs1611236	-0.18957	0.02695	2.00909e-12	0.32242	A	G	0.00448784	2114.28
rs1712355	-0.17139	0.025178	9.9793e-12	0.51983	G	T	0.00496209	2338.82
rs17855739	-0.35207	0.063145	2.46808e-08	0.041641	T	C	0.000649806	304.956
rs1801689	0.51282	0.073853	3.82384e-12	0.029906	C	A	0.000588319	276.084
rs188247550	0.85874	0.11479	7.40628e-14	0.013294	T	C	0.000286579	134.444
rs201376697	-0.34643	0.034523	1.08044e-23	0.16374	G	GACA	0.0040128	1889.58
rs2126263	-0.30324	0.042014	5.30152e-13	0.89926	A	G	0.00190952	897.275
rs217184	-0.21747	0.031927	9.67164e-12	0.19297	C	T	0.00309788	1457.42
rs2357285	-0.49283	0.051823	1.91955e-21	0.062862	T	C	0.0016361	768.588
rs2367585	0.20908	0.028075	9.56974e-14	0.27841	T	C	0.0043693	2058.19
rs2477669	-0.66866	0.03264	3.29382e-93	0.81941	A	G	0.00885308	4189.17
rs2490285	0.24965	0.026083	1.06194e-21	0.62613	A	G	0.0065434	3089.06
rs2491441	0.28796	0.031344	4.0635e-20	0.20193	C	T	0.00432378	2036.65
rs2560784	0.18767	0.027239	5.595e-12	0.69215	T	C	0.00428733	2019.41
rs27291	-0.15665	0.025543	8.6449e-10	0.53915	A	G	0.00445012	2096.43
rs2800290	0.14175	0.025593	3.05183e-08	0.41765	C	T	0.00393407	1852.36
rs2862954	-0.3653	0.025165	9.84464e-48	0.50083	C	T	0.0105983	5023.83
rs28929474	0.79845	0.089212	3.57108e-19	0.020321	T	C	0.000520352	244.172
rs2910953	0.19431	0.029191	2.80996e-11	0.24813	A	T	0.00362671	1707.11
rs2924584	-0.15694	0.025666	9.68568e-10	0.58658	G	A	0.0043305	2039.83
rs2958153	0.1592	0.027998	1.3002e-08	0.71882	G	A	0.00335633	1579.42
rs2972156	0.1479	0.026327	1.935e-08	0.64628	G	C	0.00375052	1765.61
rs2980888	-0.21214	0.027463	1.12616e-14	0.69975	C	T	0.00473963	2233.47
rs333947	-0.28754	0.035262	3.52371e-16	0.1495	A	G	0.00302797	1424.43
rs34656207	0.40739	0.026798	3.55795e-52	0.35741	T	C	0.0101965	4831.43
rs35518360	0.31983	0.046919	9.33684e-12	0.083093	T	A	0.00151672	712.419
rs370221959	0.1491	0.026282	1.4034e-08	0.37648	C	CT	0.00388916	1831.13
rs3798232	0.14358	0.025677	2.24642e-08	0.40081	C	T	0.0039219	1846.61
rs4135247	-0.15445	0.025491	1.37249e-09	0.56654	A	G	0.00434535	2046.86
rs4611747	-0.18173	0.028057	9.3713e-11	0.28667	T	C	0.00386814	1821.2
rs4760254	0.24848	0.029334	2.44681e-17	0.24187	C	G	0.00453618	2137.16
rs4835265	0.32028	0.034427	1.37057e-20	0.15847	A	C	0.00362319	1705.45
rs4924417	-0.19291	0.027821	4.10299e-12	0.28615	C	G	0.00413644	1948.04
rs504442	-0.28598	0.039595	5.11211e-13	0.11798	T	G	0.00219496	1031.7
rs5112	0.16043	0.02699	2.78157e-09	0.53203	G	C	0.00432196	2035.79
rs56225305	0.3325	0.050614	5.05708e-11	0.065875	A	G	0.00118057	554.339
rs57562692	-0.39267	0.039168	1.1896e-23	0.11744	A	T	0.00303459	1427.55
rs57909886	0.14076	0.025212	2.36488e-08	0.47858	C	T	0.00406872	1916.02
rs58542926	0.63902	0.047651	5.3765e-41	0.07547	T	C	0.00273264	1285.12
rs6088662	0.2242	0.032384	4.42079e-12	0.18539	G	T	0.00305341	1436.43
rs61804210	0.43483	0.04105	3.25087e-26	0.10508	T	C	0.00290907	1368.33
rs62544382	0.20276	0.025631	2.56685e-15	0.56631	T	G	0.00567407	2676.32
rs628401	0.20821	0.025231	1.55704e-16	0.52325	A	G	0.00601189	2836.62
rs630512	-0.1973	0.031067	2.14259e-10	0.20621	T	C	0.0030359	1428.17
rs6581957	-0.1404	0.02539	3.20708e-08	0.53395	C	T	0.00401866	1892.35
rs6734238	-0.15842	0.025627	6.33986e-10	0.40204	G	A	0.00434008	2044.37
rs71633359	-0.38516	0.027612	3.28322e-44	0.31984	C	T	0.00886199	4193.43
rs7189522	-0.15976	0.028284	1.6214e-08	0.72967	C	T	0.00325381	1531.01
rs7215542	0.16148	0.02635	8.89775e-10	0.42801	A	G	0.00438152	2063.97
rs7250175	-0.2073	0.025665	6.6512e-16	0.42322	T	C	0.00575809	2716.18
rs72683923	-0.77393	0.089566	5.59887e-18	0.020151	C	T	0.000498263	233.801
rs72696900	-0.16487	0.025686	1.3773e-10	0.39393	T	C	0.00447539	2108.39
rs72842207	0.21038	0.03054	5.63638e-12	0.21583	T	C	0.00340488	1602.34
rs72892908	0.73898	0.1152	1.4129e-10	0.012119	A	T	0.000224283	105.212
rs738409	1.0165	0.030469	1e-200	0.21588	G	C	0.0164926	7864.7
rs74833343	-0.15607	0.026707	5.10152e-09	0.56794	C	G	0.00418779	1972.33
rs7578166	0.15857	0.025795	7.90151e-10	0.61104	C	A	0.00426682	2009.71
rs7612234	0.15415	0.027771	2.84479e-08	0.71133	G	A	0.00332866	1566.35
rs780095	-0.1867	0.025374	1.87068e-13	0.5671	G	A	0.00527529	2487.23
rs7896848	-0.21948	0.035079	3.93333e-10	0.15315	A	G	0.00236982	1114.08
rs79328618	-0.26558	0.045191	4.18736e-09	0.08561	A	G	0.00134352	630.956
rs899729	-0.15323	0.025847	3.06281e-09	0.4185	A	C	0.0042133	1984.4
rs9273364	-0.20098	0.027382	2.14388e-13	0.30369	G	T	0.00453278	2135.55
rs9953884	-0.26254	0.030105	2.77971e-18	0.76766	C	A	0.00454249	2140.14
