# Supplementary material for: Causal associations between liver enzymes and diabetic microvascular complications: A univariable and multivariable Mendelian randomization
Source: PLoS One. 2024 Jan 17;19(1):e0296894. doi: 10.1371/journal.pone.0296894 (PMC10793938; doi:10.1371/journal.pone.0296894)
Supplement: S4 Table — (XLSX) [file pone.0296894.s010.xlsx]

## Sheet: Sheet1
Supplementary Table S4. Detailed information of genetic instruments for ALP
SNP	beta.exposure	se.exposure	pval.exposure	eaf.exposure	effect_allele.exposure	other_allele.exposure	R2	F
rs10048745	0.45958	0.072155	1.90099e-10	0.25617	A	G	0.00367002	1611.32
rs10162642	0.41774	0.076628	4.9985e-08	0.21144	A	G	0.0027486	1205.66
rs10183291	0.41523	0.064454	1.17809e-10	0.38711	G	A	0.00462197	2031.22
rs1029709	-0.40454	0.069781	6.74637e-09	0.7261	C	T	0.00348646	1530.45
rs10434761	0.54309	0.089006	1.0501e-09	0.14425	A	G	0.00227765	998.605
rs10456200	-0.93987	0.15534	1.44541e-09	0.042314	C	T	0.000741419	324.565
rs10464592	0.46702	0.06287	1.10255e-13	0.44144	A	G	0.00553867	2436.32
rs1062315	-0.39291	0.067756	6.68021e-09	0.30418	T	A	0.00371146	1629.58
rs10665430	-0.71106	0.1245	1.12039e-08	0.932443	GTTC	G	0.00108793	476.421
rs10741694	0.45114	0.064555	2.7842e-12	0.62756	C	T	0.00493929	2171.36
rs1077889	-1.1027	0.062664	2.82033e-69	0.44254	G	A	0.0131274	5818.79
rs10787429	-0.7151	0.070204	2.30409e-24	0.7276	C	T	0.00610487	2686.91
rs10793951	-0.41137	0.065992	4.56194e-10	0.65214	A	G	0.0042762	1878.61
rs10794639	0.34327	0.062507	3.98254e-08	0.47163	G	A	0.00413827	1817.76
rs10840139	0.72391	0.086317	5.02227e-17	0.15399	G	T	0.00330391	1450.05
rs10857127	-0.42949	0.064016	1.96155e-11	0.60138	T	C	0.00486345	2137.85
rs10864086	-0.59791	0.071572	6.62217e-17	0.74322	A	C	0.00482107	2119.13
rs10894808	0.81369	0.09306	2.26673e-18	0.12815	T	C	0.00295412	1296.07
rs10932766	-0.42389	0.062943	1.6474e-11	0.56222	A	G	0.00501233	2203.63
rs10963680	0.4554	0.073188	4.90377e-10	0.24284	A	G	0.00345965	1518.64
rs111833688	-2.7298	0.37908	5.99101e-13	0.007018	C	T	0.000151749	66.3909
rs11217000	-0.92709	0.076398	7.00003e-34	0.2163	G	A	0.0062204	2738.07
rs112285002	0.54241	0.08419	1.17579e-10	0.16448	T	C	0.00267737	1174.33
rs112345326	-2.773	0.24988	1.30768e-28	0.017418	A	G	0.000574324	251.376
rs11240551	0.40712	0.070444	7.50844e-09	0.2662	C	G	0.00341378	1498.43
rs113325995	-0.3821	0.066357	8.50668e-09	0.60493	G	T	0.00416142	1827.97
rs113422695	-0.57733	0.07461	1.01298e-14	0.22864	A	T	0.00412675	1812.68
rs113670117	-0.61444	0.10978	2.18409e-08	0.088017	T	C	0.00135857	595.098
rs11410326	0.89566	0.14471	6.05202e-10	0.942144	CA	C	0.00102019	446.727
rs114114097	2.0203	0.2254	3.16738e-19	0.0198	C	G	0.000526034	230.228
rs114537356	1.6883	0.21887	1.22631e-14	0.020699	A	C	0.000472825	206.93
rs114639894	-1.9188	0.34613	2.96592e-08	0.0082863	A	G	0.000137756	60.2678
rs11524285	0.50176	0.076633	5.85868e-11	0.78987	T	C	0.00328621	1442.25
rs115276619	-2.0324	0.24966	3.94457e-16	0.016889	A	T	0.000408732	178.868
rs115536381	1.3302	0.17331	1.65653e-14	0.033908	T	C	0.000760301	332.838
rs115860811	-2.0804	0.23484	8.12831e-19	0.018301	C	G	0.000481282	210.632
rs115946508	-0.63841	0.099596	1.4575e-10	0.11146	A	C	0.00191967	841.35
rs11601507	1.7485	0.12171	8.78011e-47	0.068451	A	C	0.00277011	1215.12
rs11621792	-0.81374	0.062961	3.34349e-38	0.45361	T	C	0.0096866	4278.73
rs11663201	-0.44008	0.06709	5.4063e-11	0.31463	A	G	0.00427731	1879.1
rs11729193	0.34706	0.062622	2.99151e-08	0.55004	G	A	0.0041478	1821.96
rs11737203	-0.44319	0.070417	3.1022e-10	0.26755	G	A	0.00372964	1637.59
rs117537300	-0.82118	0.1308	3.43099e-10	0.061989	A	G	0.00110389	483.416
rs1180333	-0.52111	0.066214	3.55468e-15	0.66875	C	T	0.00527195	2318.37
rs11920688	0.38305	0.066296	7.57059e-09	0.67145	T	C	0.00385438	1692.58
rs12092342	-0.5784	0.0669	5.37403e-18	0.51598	G	C	0.00652935	2874.96
rs12120849	-0.62894	0.11192	1.91611e-08	0.084869	T	C	0.00131979	578.09
rs12133641	-0.78042	0.063288	6.24885e-35	0.41019	G	A	0.00902144	3982.25
rs12245237	-0.9036	0.12143	9.98389e-14	0.070933	T	C	0.00148292	649.648
rs1228024	-0.43142	0.065831	5.6273e-11	0.66043	A	C	0.00444424	1952.76
rs1260326	-1.2032	0.063717	1.68539e-79	0.60691	C	T	0.0136229	6041.49
rs12614487	-0.65705	0.11777	2.42069e-08	0.07565	T	C	0.00117973	516.666
rs12734494	0.42656	0.062766	1.07721e-11	0.49448	A	G	0.00513706	2258.75
rs12765192	-0.4996	0.080421	5.22805e-10	0.18628	C	T	0.00284751	1249.17
rs12778436	0.36219	0.065111	2.6584e-08	0.35401	A	C	0.00384676	1689.22
rs12895249	0.47666	0.078675	1.37509e-09	0.20137	C	T	0.00294635	1292.65
rs12911703	-0.40111	0.069339	7.26691e-09	0.28075	A	G	0.0035323	1550.64
rs12921296	-0.55327	0.081297	1.00809e-11	0.1947	A	G	0.0032267	1416.05
rs12946693	-0.39533	0.063312	4.26609e-10	0.54883	C	T	0.00467545	2054.83
rs12952704	-0.40916	0.072849	1.94971e-08	0.24657	C	A	0.00315518	1384.57
rs13013390	0.50133	0.066899	6.70656e-14	0.32743	G	A	0.00499036	2193.92
rs1317617	0.50987	0.078898	1.0315e-10	0.19308	A	G	0.00304462	1335.9
rs13279159	0.40356	0.070814	1.20731e-08	0.26568	G	A	0.00336206	1475.65
rs1391373	0.48955	0.064923	4.69245e-14	0.35909	C	T	0.00524772	2307.66
rs139269536	0.53919	0.073802	2.76058e-13	0.2469	CTG	C	0.00410789	1804.36
rs139974673	-1.4876	0.2	1.024e-13	0.024996	C	T	0.000548157	239.916
rs140200746	-2.3687	0.31283	3.68638e-14	0.010124	T	C	0.00022946	100.397
rs140819513	0.51218	0.08233	4.9439e-10	0.17425	C	G	0.00270681	1187.27
rs1408272	1.0233	0.11493	5.425e-19	0.079845	G	T	0.00197811	867.015
rs142738614	0.40506	0.062824	1.13771e-10	0.453	CGCGGG	C	0.00483116	2123.59
rs1428967	0.71983	0.073416	1.07994e-22	0.23611	G	A	0.00534757	2351.81
rs143455776	-1.0774	0.17393	5.86476e-10	0.03341	C	T	0.000604913	264.772
rs143819005	-0.60449	0.097288	5.19099e-10	0.1159	C	T	0.00192525	843.801
rs145270291	-4.0557	0.50535	1.01485e-15	0.0040742	A	G	9.84724e-05	43.0798
rs146143806	-1.1738	0.20741	1.52121e-08	0.027941	G	A	0.000464805	203.418
rs146203232	0.75752	0.11921	2.09252e-10	0.07478	T	C	0.00132949	582.342
rs149344982	-15.532	0.26854	1e-200	0.013534	A	G	0.00233506	1023.84
rs149363012	1.376	0.19459	1.53568e-12	0.026366	T	C	0.000548921	240.251
rs150231142	-0.48056	0.069913	6.26325e-12	0.31972	G	GA	0.00452084	1986.57
rs1509396	0.3803	0.062783	1.38519e-09	0.50508	C	G	0.00457879	2012.15
rs1531022	-0.4776	0.062834	2.94713e-14	0.47521	A	G	0.00573208	2521.89
rs1558753	-0.69256	0.12676	4.67455e-08	0.067854	A	T	0.00104498	457.59
rs1559190	-0.45031	0.062383	5.26866e-13	0.517	T	C	0.00545073	2397.42
rs15623	-1.5207	0.19937	2.40215e-14	0.025694	G	A	0.000577408	252.726
rs1601935	0.82647	0.065993	5.65458e-36	0.65567	T	G	0.0085499	3772.3
rs1609829	0.41625	0.068632	1.3219e-09	0.70268	C	T	0.00383161	1682.54
rs17429745	-0.46896	0.067769	4.52898e-12	0.30919	T	G	0.00446952	1963.91
rs174564	1.0992	0.065363	1.95975e-63	0.34964	G	A	0.0115636	5117.52
rs1778790	-0.36681	0.06315	6.30318e-09	0.56827	T	C	0.0043093	1893.21
rs182611493	-2.4615	0.29996	2.29351e-16	0.012458	G	A	0.00030529	133.586
rs184837645	-1.7326	0.27565	3.27371e-10	0.013517	C	T	0.000253444	110.894
rs189174	0.41701	0.066306	3.19367e-10	0.3358	C	G	0.00424175	1863.41
rs1984769	0.59193	0.09195	1.2161e-10	0.16052	A	G	0.00262319	1150.5
rs2000825	-0.48015	0.081587	3.98208e-09	0.82095	C	T	0.00261589	1147.29
rs201106207	-2.375	0.16662	4.37522e-46	0.036366	C	CAA	0.00151048	661.742
rs201772279	-0.61598	0.10401	3.18002e-09	0.10287	TTTG	T	0.00165275	724.173
rs202061918	0.50925	0.08742	5.70663e-09	0.15028	CG	C	0.00224941	986.197
rs2038687	-0.51743	0.0886	5.22276e-09	0.14462	A	G	0.00218463	957.731
rs2038760	-0.47096	0.083606	1.77219e-08	0.16984	T	C	0.00240171	1053.13
rs2070863	-0.74019	0.075309	8.52511e-23	0.21874	T	C	0.00507916	2233.16
rs2070895	-0.79919	0.075362	2.8622e-26	0.21908	A	G	0.00548629	2413.15
rs2183745	-1.122	0.067169	1.29152e-62	0.67392	A	T	0.0111001	4910.12
rs2207132	1.7313	0.17456	3.51399e-23	0.03292	A	G	0.00095482	418.074
rs2239222	-0.62627	0.065794	1.76685e-21	0.3486	G	A	0.00653615	2877.97
rs2272662	-0.81006	0.063127	1.10408e-37	0.57734	C	T	0.00946884	4181.62
rs2290361	-0.37186	0.063326	4.30854e-09	0.4252	T	G	0.00433989	1906.71
rs2298058	0.90447	0.067756	1.2297e-40	0.30508	T	C	0.00855789	3775.86
rs2299142	0.3544	0.063273	2.13069e-08	0.42763	T	C	0.00414564	1821.01
rs2317749	0.44173	0.064558	7.7983e-12	0.62547	G	A	0.00484698	2130.58
rs2393791	-1.3638	0.064313	9.6984e-100	0.62322	T	C	0.0150575	6687.42
rs2460383	-0.69702	0.074585	9.21298e-21	0.77171	C	T	0.00497859	2188.72
rs2495733	1.2594	0.18005	2.66256e-12	0.032755	C	A	0.000670126	293.335
rs251487	-0.41175	0.063811	1.1002e-10	0.59303	A	C	0.00470922	2069.74
rs252761	0.44333	0.063594	3.14702e-12	0.58754	T	G	0.0051086	2246.17
rs2642438	0.60671	0.068074	5.01418e-19	0.70246	G	A	0.00563298	2478.04
rs2671541	-0.38383	0.066519	7.92739e-09	0.66721	T	C	0.00387434	1701.38
rs2682362	0.88649	0.067576	2.63755e-39	0.67712	C	T	0.00867281	3827.01
rs2823660	-0.40176	0.063325	2.23512e-10	0.58057	C	A	0.00467173	2053.18
rs28362459	0.64664	0.10992	4.0332e-09	0.087668	C	A	0.00142283	623.285
rs2836881	-0.39315	0.07056	2.52098e-08	0.2666	T	G	0.00329437	1445.85
rs28568483	0.60459	0.065226	1.88669e-20	0.64612	T	C	0.00640887	2821.56
rs28570619	1.266	0.15304	1.32404e-16	0.043397	A	G	0.00103847	454.736
rs28601761	-1.6566	0.063842	2.66073e-148	0.41932	G	C	0.0191058	8520.39
rs28681010	-0.3954	0.066866	3.35552e-09	0.32175	A	G	0.00390222	1713.67
rs28709106	2.7793	0.065098	1e-200	0.35763	T	C	0.0296592	13370.6
rs28929474	3.0271	0.2211	1.17355e-42	0.020292	T	C	0.00082306	360.334
rs2911971	0.42981	0.064399	2.49115e-11	0.62077	G	C	0.00475119	2088.27
rs2919872	-0.43142	0.06357	1.1508e-11	0.44084	T	C	0.00505868	2224.11
rs2934956	-0.75458	0.067108	2.50323e-29	0.6843	A	T	0.00734554	3237
rs3094324	1.2504	0.069287	9.02194e-73	0.71974	C	T	0.0110079	4868.88
rs34310961	0.42525	0.063785	2.61457e-11	0.39911	AT	A	0.00483487	2125.23
rs350832	0.41517	0.074684	2.71613e-08	0.77139	A	G	0.00296442	1300.6
rs3577	-0.60996	0.086867	2.19533e-12	0.15249	A	G	0.00274413	1203.69
rs36640	0.86261	0.063777	1.13344e-41	0.39951	A	G	0.00981196	4334.65
rs376295566	-0.38057	0.06611	8.58934e-09	0.39386	TA	T	0.00415579	1825.49
rs3772098	-0.50532	0.062836	8.86952e-16	0.44534	A	T	0.00600687	2643.51
rs38147	0.40011	0.066024	1.36188e-09	0.33801	A	G	0.00410044	1801.07
rs3820897	-0.56893	0.081925	3.80452e-12	0.82033	C	T	0.00309513	1358.13
rs3829888	-2.4088	0.1658	8.30807e-48	0.036823	G	A	0.00155816	682.664
rs3865454	-1.1007	0.065995	1.97925e-62	0.66508	G	T	0.0112343	4970.13
rs3918253	0.38801	0.06319	8.23835e-10	0.58354	T	C	0.00451243	1982.85
rs3936510	-0.5032	0.078305	1.31e-10	0.20107	T	G	0.00312161	1369.79
rs41265999	-2.5584	0.22409	3.48658e-30	0.020449	A	G	0.000691539	302.715
rs41282145	2.47	0.2159	2.66256e-30	0.022473	A	T	0.000759986	332.7
rs423135	0.36017	0.062684	9.15482e-09	0.51755	A	G	0.00433838	1906.04
rs4233949	-0.50088	0.064039	5.23239e-15	0.60561	G	C	0.00564911	2485.17
rs445810	0.52207	0.070798	1.65768e-13	0.73336	C	T	0.00436036	1915.74
rs4459081	0.53367	0.065451	3.53753e-16	0.65046	C	G	0.0056059	2466.06
rs4472863	0.44546	0.07592	4.42996e-09	0.21386	G	A	0.002983	1308.78
rs4503880	-0.73176	0.077948	6.16453e-21	0.79866	C	T	0.00456486	2006
rs4575545	1.1393	0.067784	2.28139e-63	0.30722	A	G	0.0108175	4783.74
rs4622073	0.36503	0.064041	1.1992e-08	0.60573	G	A	0.00411638	1808.1
rs4654748	-2.7042	0.062186	1e-200	0.47351	T	C	0.0327821	14826.2
rs4742108	0.81218	0.068346	1.46757e-32	0.29379	T	G	0.00745559	3285.85
rs4788808	-0.5849	0.062364	6.70811e-21	0.52246	T	C	0.00707591	3117.33
rs4835265	0.60728	0.085267	1.06512e-12	0.15851	A	C	0.00287267	1260.23
rs4860987	-0.80581	0.074925	5.68068e-27	0.26051	T	A	0.00626519	2757.91
rs4920192	-0.36654	0.065119	1.8161e-08	0.62486	A	G	0.0039899	1752.32
rs4964193	-0.49801	0.062395	1.44977e-15	0.50301	T	C	0.00603371	2655.4
rs5112	-1.2981	0.066818	4.96821e-84	0.53204	G	C	0.0146265	6493.14
rs550057	-6.5488	0.070817	1e-200	0.25475	T	C	0.0530899	24525.6
rs55714927	2.3608	0.078987	4.94311e-196	0.19214	T	C	0.0140291	6224.17
rs559662	-0.61328	0.083494	2.05826e-13	0.16874	C	G	0.00311552	1367.11
rs56188865	-0.58741	0.064706	1.1102e-19	0.37046	C	T	0.00640226	2818.64
rs56222534	-4.5424	0.12296	1e-200	0.069052	C	T	0.00718117	3164.04
rs56397607	-0.58756	0.080759	3.4586e-13	0.18237	G	A	0.00328052	1439.75
rs57583541	-0.44099	0.076891	9.74114e-09	0.20941	G	T	0.00287127	1259.62
rs5762665	0.46666	0.064308	3.97832e-13	0.6212	G	A	0.00516355	2270.46
rs58346762	0.81322	0.1431	1.3252e-08	0.049963	A	C	0.000815698	357.108
rs58542926	-1.9893	0.11804	1.06684e-63	0.075436	T	C	0.00355434	1560.35
rs58681130	-0.36845	0.062984	4.92164e-09	0.4606	TG	T	0.00439496	1931.01
rs58712547	-0.50171	0.079413	2.65772e-10	0.19068	T	C	0.00294821	1293.47
rs5889386	0.79866	0.063239	1.48354e-36	0.58312	T	TACAAATAAAA	0.00928363	4099.07
rs598710	-0.81445	0.077606	9.21086e-26	0.20299	C	A	0.00513428	2257.52
rs601338	-2.5941	0.062412	1e-200	0.51051	A	G	0.0314079	14184.5
rs603424	-0.73051	0.083302	1.80302e-18	0.16804	A	G	0.0037073	1627.75
rs60537291	-1.3757	0.093642	7.65068e-49	0.12688	C	T	0.00492144	2163.47
rs6060267	-0.35874	0.062434	9.15272e-09	0.47575	G	A	0.00433359	1903.93
rs607407	0.47401	0.067122	1.64513e-12	0.67425	A	C	0.00469029	2061.38
rs6080303	0.42377	0.073022	6.50894e-09	0.24358	A	G	0.00323335	1418.98
rs61237993	-0.55188	0.093613	3.74128e-09	0.12699	A	G	0.00197637	866.253
rs61909599	-0.65683	0.10229	1.35179e-10	0.10845	C	G	0.00187744	822.81
rs62059198	1.1121	0.065972	9.7949e-64	0.3396	T	G	0.0114322	5058.72
rs62120372	-0.45663	0.069134	3.98199e-11	0.28399	A	T	0.00406131	1783.82
rs62158846	0.53485	0.064577	1.21088e-16	0.38424	T	G	0.0059257	2607.58
rs62183874	0.51618	0.062687	1.81259e-16	0.55323	G	A	0.00615439	2708.84
rs62292471	0.63399	0.098059	1.01191e-10	0.11458	T	C	0.00198347	869.368
rs62459095	-0.74166	0.13367	2.88589e-08	0.061938	T	C	0.000974836	426.846
rs62621812	-2.3839	0.227	8.57433e-26	0.020387	A	G	0.000634223	277.609
rs645040	0.68985	0.074426	1.89104e-20	0.77344	T	G	0.00491147	2159.07
rs6457807	0.57532	0.082887	3.90122e-12	0.1715	C	T	0.0029823	1308.47
rs6469788	1.0723	0.062631	1.11635e-65	0.54186	C	A	0.0128524	5695.32
rs6580945	0.65368	0.065479	1.82348e-23	0.64944	T	G	0.00687284	3027.25
rs665632	0.88467	0.080449	4.0059e-28	0.18723	C	T	0.00506029	2224.82
rs6685829	0.42872	0.062411	6.46547e-12	0.48906	T	C	0.00519059	2282.41
rs67358277	-1.0831	0.088269	1.31856e-34	0.15086	G	A	0.00475319	2089.16
rs6754184	-0.40662	0.068095	2.35548e-09	0.29923	G	A	0.00378639	1662.61
rs68129009	-0.56249	0.10043	2.13422e-08	0.10855	C	G	0.00163889	718.09
rs6831352	-0.99854	0.067899	6.07855e-49	0.69756	C	T	0.00938198	4142.9
rs6858114	0.42264	0.064205	4.62807e-11	0.37719	A	G	0.00467616	2055.14
rs6898290	0.43741	0.063018	3.89673e-12	0.4272	C	T	0.00513606	2258.31
rs6925475	-1.5796	0.089722	2.37794e-69	0.14127	A	G	0.00645842	2843.52
rs7115703	1.0755	0.062466	2.09894e-66	0.5102	A	T	0.0130106	5766.36
rs71378928	-0.63862	0.075489	2.68782e-17	0.78097	G	C	0.00437591	1922.6
rs71487834	0.6075	0.06649	6.46696e-20	0.38734	CTTT	C	0.00655652	2887
rs7153514	-0.50289	0.091206	3.51423e-08	0.1348	G	A	0.00194459	852.294
rs72636979	2.0063	0.16976	3.1989e-32	0.035893	A	G	0.00123671	541.653
rs72775768	0.68601	0.069089	3.12464e-23	0.2897	T	C	0.00617851	2719.52
rs72801474	-0.64317	0.10753	2.21289e-09	0.092706	A	G	0.00152133	666.502
rs73178756	0.4647	0.084355	3.6141e-08	0.16444	A	G	0.00228886	1003.53
rs7421442	0.44864	0.071791	4.12933e-10	0.73481	G	A	0.00368241	1616.78
rs75406471	0.65725	0.086089	2.27248e-14	0.15574	A	G	0.00303551	1331.89
rs754465	0.55231	0.063481	3.32124e-18	0.59623	A	C	0.00633372	2788.27
rs75460349	-1.3989	0.20819	1.83147e-11	0.023672	C	A	0.000469601	205.518
rs7603858	0.39074	0.068673	1.27239e-08	0.29743	A	T	0.00359541	1578.44
rs7621911	0.39302	0.062972	4.34991e-10	0.5763	A	G	0.00460836	2025.2
rs764036	0.3701	0.062512	3.21359e-09	0.53695	A	T	0.00445132	1955.88
rs7688014	-0.36868	0.062586	3.84627e-09	0.53446	C	T	0.00443217	1947.43
rs7695508	-0.4866	0.065842	1.46589e-13	0.33944	G	A	0.0050109	2203
rs7697204	0.74755	0.071287	1.00508e-25	0.74262	T	C	0.00606098	2667.47
rs77050519	0.67466	0.11544	5.10176e-09	0.080976	G	C	0.00131518	576.065
rs7721818	0.40938	0.063962	1.55171e-10	0.38555	A	G	0.00458504	2014.91
rs77617068	0.67054	0.10515	1.8073e-10	0.097813	C	T	0.00170169	745.652
rs77715574	-0.45331	0.082538	3.9753e-08	0.17476	T	G	0.00239516	1050.25
rs7806524	-0.34452	0.062547	3.62827e-08	0.4735	T	G	0.00415239	1823.99
rs78221767	-1.6874	0.12335	1.39091e-42	0.068438	G	T	0.0026373	1156.71
rs7855852	-0.36149	0.06292	9.18946e-09	0.4608	C	T	0.0043166	1896.43
rs7949566	1.4813	0.063005	3.89942e-122	0.42197	A	G	0.0173409	7719.43
rs79624003	-0.92876	0.092705	1.2735e-23	0.12942	G	A	0.00341336	1498.25
rs7966590	1.2326	0.063145	8.23948e-85	0.58238	A	G	0.0143563	6371.46
rs7996702	-0.51274	0.063573	7.32656e-16	0.5988	A	C	0.00585921	2578.15
rs8006147	-0.4635	0.062642	1.37341e-13	0.48637	A	G	0.0055895	2458.8
rs8017311	0.47184	0.063235	8.56841e-14	0.58015	A	G	0.00549596	2417.43
rs80584	0.73238	0.082756	8.80643e-19	0.82886	T	C	0.00379613	1666.9
rs817355	-0.42826	0.062348	6.48037e-12	0.48704	G	A	0.00518925	2281.82
rs829577	-0.47949	0.072651	4.11718e-11	0.24222	G	C	0.00366322	1608.32
rs884205	-0.93554	0.072133	1.85695e-38	0.74666	C	A	0.00741868	3269.47
rs9302635	1.2698	0.080619	7.16143e-56	0.18284	C	T	0.0071162	3135.21
rs933574	0.45085	0.062424	5.11446e-13	0.47917	C	A	0.00545052	2397.33
rs9370260	-0.45259	0.067403	1.88756e-11	0.69099	C	T	0.00433553	1904.78
rs9391844	0.46918	0.081453	8.41434e-09	0.18205	G	A	0.00259371	1137.54
rs9400887	0.46868	0.063615	1.74301e-13	0.40003	G	A	0.00534701	2351.56
rs9414801	-2.0505	0.062611	1e-200	0.53033	A	G	0.0246672	11063.3
rs9533094	1.1767	0.0623	1.56459e-79	0.48871	G	A	0.0142714	6333.26
rs9565082	0.47688	0.063096	4.10204e-14	0.53165	G	C	0.00569083	2503.63
rs9611177	-0.45089	0.063591	1.33968e-12	0.44479	T	C	0.00529491	2328.53
rs9829214	0.42711	0.064241	2.96483e-11	0.62052	C	T	0.00473417	2080.76
rs9888986	0.72433	0.10343	2.50438e-12	0.10178	A	G	0.00193601	848.526
rs9926191	-1.1241	0.12373	1.04256e-19	0.070757	G	A	0.00180634	791.593
rs9932007	-0.43486	0.062476	3.39782e-12	0.46454	A	G	0.0052355	2302.26
rs9984503	-0.41834	0.064942	1.18231e-10	0.3615	C	G	0.00449619	1975.69
rs9987289	-3.0965	0.10777	2.39332e-181	0.908258	G	A	0.00723973	3190.03
