# Supplementary material for: Causal associations between liver enzymes and diabetic microvascular complications: A univariable and multivariable Mendelian randomization
Source: PLoS One. 2024 Jan 17;19(1):e0296894. doi: 10.1371/journal.pone.0296894 (PMC10793938; doi:10.1371/journal.pone.0296894)
Supplement: S5 Table — (XLSX) [file pone.0296894.s011.xlsx]

## Sheet: Sheet1
Supplementary Table S5. Detailed information of genetic instruments for GGT
SNP	beta.exposure	se.exposure	pval.exposure	eaf.exposure	effect_allele.exposure	other_allele.exposure	R2	F
rs10072935	0.64953	0.11206	6.77766e-09	0.277	A	T	0.00351123	1540.5
rs10075805	-1.8731	0.11144	2.261e-63	0.28142	G	A	0.0102812	4541.56
rs10087526	1.1711	0.12525	8.78416e-21	0.20039	G	T	0.00453172	1990.26
rs10643701	-0.82899	0.11446	4.40859e-13	0.27581	ATTT	A	0.00437573	1921.45
rs10922478	0.9432	0.10068	7.40287e-21	0.56316	G	A	0.0069712	3069.16
rs10994838	0.77237	0.10295	6.28637e-14	0.39156	T	C	0.0054064	2376.49
rs11022131	-0.95645	0.11568	1.36994e-16	0.24902	G	C	0.00467692	2054.33
rs11114039	-0.67183	0.10446	1.26771e-10	0.3573	A	G	0.00446728	1961.83
rs11124740	-0.77271	0.13071	3.39039e-09	0.18195	G	C	0.00266154	1166.71
rs11240492	-0.89743	0.14819	1.39589e-09	0.86462	C	G	0.00214415	939.422
rs113784020	1.5212	0.24519	5.49908e-10	0.044665	T	C	0.000800755	350.366
rs114484444	1.8438	0.23104	1.46285e-15	0.050676	C	T	0.00116128	508.294
rs11543269	-1.3397	0.1514	8.91867e-19	0.12527	T	C	0.00293289	1286.01
rs11630468	0.68572	0.10527	7.31981e-11	0.3427	G	A	0.00443826	1949.03
rs11641445	0.7462	0.1082	5.34687e-12	0.31182	T	C	0.00447638	1965.85
rs11657440	1.2164	0.1016	5.04429e-33	0.41867	C	T	0.00881394	3887.67
rs11696871	0.74772	0.1274	4.38571e-09	0.18997	A	G	0.0027318	1197.6
rs11770163	0.80533	0.10647	3.92283e-14	0.33149	C	G	0.00507012	2227.92
rs11830764	1.6892	0.20019	3.2419e-17	0.067486	C	G	0.0016062	703.352
rs11922422	0.73278	0.13366	4.1972e-08	0.16909	C	G	0.0023299	1021
rs11957006	-1.3699	0.2219	6.67314e-10	0.053892	G	C	0.000952115	416.656
rs12106236	0.60124	0.10733	2.12589e-08	0.3322	G	A	0.00375894	1649.59
rs12200212	-1.137	0.10979	3.95458e-25	0.29434	G	A	0.00650632	2863.15
rs12243124	-0.67892	0.12217	2.746e-08	0.22268	C	T	0.00290956	1275.76
rs1260326	-1.3344	0.10234	7.54571e-39	0.60692	C	T	0.00940905	4152.65
rs13058527	-1.7479	0.11487	2.84184e-52	0.25778	A	G	0.00880612	3884.19
rs13089831	0.84289	0.12588	2.14289e-11	0.79665	C	A	0.00328109	1439.2
rs13108218	-0.69847	0.10389	1.78443e-11	0.61831	G	A	0.00479937	2108.37
rs13112099	-0.63724	0.10028	2.09628e-10	0.47529	G	T	0.00479358	2105.82
rs1334407	0.7221	0.1013	1.0193e-12	0.42802	A	C	0.00527868	2320.06
rs13402475	-1.1256	0.13148	1.12357e-17	0.81556	G	C	0.00389519	1709.61
rs139269536	2.9207	0.11842	3.41193e-134	0.2469	CTG	C	0.0138717	6149.92
rs143289658	1.9902	0.34739	1.0099e-08	0.021226	G	A	0.000360017	157.454
rs144172909	1.6073	0.29412	4.63895e-08	0.032658	A	T	0.000522198	228.421
rs146723727	1.0671	0.12977	1.9948e-16	0.18579	ATAT	A	0.00376255	1651.18
rs148722460	3.1425	0.51646	1.1684e-09	0.010254	T	C	0.000186788	81.6778
rs1497406	2.3078	0.10125	6.65273e-115	0.5804	G	A	0.0167903	7465.98
rs151182529	-0.9616	0.12609	2.41936e-14	0.20025	TGGGAGGCTGAG	T	0.00369431	1621.12
rs151451	-0.75953	0.12253	5.70545e-10	0.21182	T	C	0.00313031	1372.85
rs1656794	0.64102	0.11295	1.38781e-08	0.7262	G	A	0.00341325	1497.36
rs17008392	0.99891	0.18094	3.37761e-08	0.083329	G	A	0.00127554	558.371
rs17036160	-1.0937	0.15534	1.91779e-12	0.11814	T	C	0.00221873	972.172
rs17123755	0.85387	0.11934	8.38687e-13	0.22917	G	A	0.00382309	1677.85
rs17145884	-1.1936	0.13083	7.34345e-20	0.17895	T	C	0.00405458	1779.85
rs17236494	0.83392	0.11312	1.68345e-13	0.26761	C	A	0.00437041	1919.11
rs17358295	-1.0966	0.16346	1.96653e-11	0.10473	G	T	0.00190263	833.405
rs1767148	0.97152	0.15673	5.69534e-10	0.88426	G	A	0.00191892	840.552
rs1778793	-1.0939	0.10124	3.28625e-27	0.57001	G	C	0.00801049	3530.42
rs1800961	1.7217	0.28679	1.935e-09	0.031415	T	C	0.000552537	241.699
rs1984769	1.0346	0.14765	2.43725e-12	0.1605	A	G	0.0028558	1252.11
rs2001287	0.62562	0.10894	9.31751e-09	0.69705	G	T	0.00366818	1609.61
rs2037402	0.66976	0.11857	1.6192e-08	0.23375	C	T	0.00306027	1342.04
rs2059988	0.69144	0.10961	2.82892e-10	0.70252	G	A	0.00398762	1750.34
rs2078555	-0.72794	0.10661	8.62581e-12	0.32886	G	C	0.00455842	2002.04
rs2160348	0.69864	0.11406	9.07632e-10	0.73628	C	T	0.00359749	1578.48
rs235343	-0.61688	0.10134	1.15051e-09	0.57062	C	A	0.0045113	1981.25
rs236658	0.58644	0.10432	1.89099e-08	0.55312	G	A	0.004203	1845.28
rs2417130	0.67185	0.11544	5.88844e-09	0.74681	G	T	0.00332863	1460.12
rs2492468	0.60843	0.10928	2.58e-08	0.65826	G	T	0.0037884	1662.57
rs2493415	1.0601	0.16075	4.26678e-11	0.10878	A	G	0.00193385	847.106
rs2615058	0.71452	0.10905	5.6846e-11	0.30165	C	T	0.00417502	1832.94
rs2858264	-0.55393	0.083628	3.50671e-11	0.55602	C	T	0.00494595	2173.09
rs28712821	0.63704	0.10338	7.17546e-10	0.60654	A	G	0.00444819	1953.41
rs28887921	1.3063	0.17912	3.04439e-13	0.086234	G	A	0.00173822	761.264
rs2941465	-0.57461	0.101	1.278e-08	0.43495	T	C	0.00422932	1856.89
rs2954022	-1.199	0.10035	6.66807e-33	0.46645	A	C	0.00899446	3968.01
rs333236	0.68778	0.12523	3.97338e-08	0.79979	A	G	0.00266009	1166.08
rs339969	1.3615	0.1027	4.1889e-40	0.6148	A	C	0.00949643	4191.59
rs34060476	-1.6468	0.14678	3.32736e-29	0.13441	G	A	0.0039483	1733.02
rs34632529	0.75196	0.10035	6.72048e-14	0.53487	AT	A	0.00563888	2479.26
rs35032356	0.87971	0.13267	3.34041e-11	0.17195	T	G	0.00285574	1252.09
rs351973	0.90291	0.10665	2.55329e-17	0.63935	G	A	0.00590474	2596.85
rs35401514	0.77857	0.10997	1.44944e-12	0.29333	TC	T	0.00443904	1949.38
rs35530564	1.2758	0.10703	9.43844e-33	0.32168	G	T	0.00786735	3466.83
rs35549624	-0.59556	0.10563	1.7206e-08	0.49469	CA	C	0.00426307	1871.77
rs35949897	-0.79772	0.12421	1.34419e-10	0.20435	T	C	0.00315852	1385.26
rs3743887	1.1586	0.19827	5.11623e-09	0.068109	A	G	0.00112186	491.022
rs3811468	-0.8851	0.1138	7.42335e-15	0.268	G	T	0.00461518	2027.09
rs3859862	5.1087	0.10524	1e-200	0.34182	G	A	0.0330343	14935.8
rs3861491	0.61751	0.10434	3.25919e-09	0.63847	G	A	0.0041321	1814.03
rs4074793	1.8677	0.19072	1.2218e-22	0.07446	G	A	0.00204137	894.301
rs4303067	-1.7048	0.10091	5.31496e-64	0.43716	T	C	0.0125735	5567.07
rs4503880	-2.6412	0.1251	6.98232e-99	0.79865	C	T	0.0102694	4536.3
rs4580433	-0.58156	0.10629	4.46601e-08	0.33223	A	G	0.00367165	1611.14
rs4581712	1.3748	0.11242	2.21411e-34	0.26935	A	C	0.00727973	3205.99
rs4603887	1.7532	0.2788	3.21048e-10	0.034891	A	G	0.000640503	280.204
rs4738684	-0.60064	0.10598	1.45131e-08	0.66477	G	A	0.0038203	1676.62
rs4803221	0.72469	0.12497	6.68544e-09	0.201	G	C	0.00281697	1235.04
rs4835265	3.3905	0.13682	1.87932e-135	0.15849	A	C	0.00999697	4414.75
rs4921913	-0.75791	0.12053	3.21959e-10	0.77913	T	C	0.00327312	1435.69
rs4973550	0.86441	0.10301	4.81172e-17	0.60427	T	G	0.00606965	2669.82
rs5402	1.7198	0.15468	1.02589e-28	0.12075	A	T	0.00357056	1566.62
rs551619	0.78856	0.10496	5.78229e-14	0.3511	G	C	0.00517741	2275.31
rs56013261	-0.56138	0.10138	3.07242e-08	0.42605	T	C	0.00409574	1798
rs565596	1.3563	0.20921	9.02194e-11	0.061164	C	T	0.00112603	492.851
rs5760176	-0.82285	0.10009	2.02955e-16	0.52848	A	G	0.00619657	2726
rs601338	1.2161	0.10045	9.86734e-34	0.51054	A	G	0.0091508	4037.62
rs6058869	0.59839	0.10199	4.44201e-09	0.40709	T	C	0.0042835	1880.78
rs60718363	0.6484	0.1176	3.5156e-08	0.24074	C	T	0.00304837	1336.8
rs6072249	0.61373	0.10042	9.86825e-10	0.47177	G	A	0.00460684	2023.41
rs61931987	0.65194	0.1029	2.36429e-10	0.60683	C	T	0.00457228	2008.15
rs62114506	0.69406	0.11352	9.71919e-10	0.2631	C	G	0.00358548	1573.19
rs62137009	-0.63269	0.10307	8.33355e-10	0.38847	C	T	0.0044109	1936.96
rs62375204	-0.8403	0.11478	2.46207e-13	0.2556	T	C	0.00421336	1849.85
rs625899	-1.1392	0.10951	2.43669e-25	0.69625	C	T	0.00665458	2928.83
rs635634	1.0658	0.12976	2.15824e-16	0.18395	T	C	0.00372945	1636.6
rs6469812	0.558	0.10073	3.03557e-08	0.54486	C	T	0.00415526	1824.23
rs6519133	0.88692	0.10252	5.10623e-18	0.39352	C	T	0.00624528	2747.56
rs67257650	0.89221	0.10117	1.15744e-18	0.42587	T	C	0.00652222	2870.2
rs67588707	1.14	0.14308	1.61845e-15	0.14228	A	G	0.00294109	1289.62
rs6771416	-0.59906	0.10001	2.09812e-09	0.48796	A	G	0.00452697	1988.17
rs6879279	-1.4728	0.13909	3.38532e-26	0.15409	C	G	0.00417484	1832.87
rs7087998	0.88897	0.10054	9.482e-19	0.45265	G	A	0.00662626	2916.29
rs7101242	-0.6723	0.10036	2.10281e-11	0.5255	T	C	0.00505248	2220.13
rs7247349	-0.92229	0.10005	3.02343e-20	0.49702	C	A	0.00697056	3068.88
rs7253117	0.85665	0.09998	1.05512e-17	0.49537	G	A	0.00647867	2850.91
rs7276463	0.79916	0.11684	7.93049e-12	0.24365	A	G	0.00381263	1673.24
rs73018245	0.70785	0.12792	3.14282e-08	0.19061	T	C	0.00258226	1131.87
rs7494282	-0.73769	0.11782	3.81874e-10	0.73368	T	A	0.00370048	1623.84
rs754466	2.0897	0.11498	8.91046e-74	0.25265	T	A	0.01038	4585.68
rs7577650	0.62398	0.10428	2.17901e-09	0.38432	A	G	0.00428263	1880.39
rs7726117	0.8355	0.11092	4.99114e-14	0.28666	C	A	0.004659	2046.42
rs7780562	1.2115	0.12842	3.96643e-21	0.79326	C	A	0.00467976	2055.58
rs77907541	1.8658	0.32902	1.42351e-08	0.024695	G	C	0.000413129	180.692
rs7835670	-1.3865	0.13431	5.6079e-25	0.83358	A	G	0.00433169	1902.03
rs78794747	1.008	0.1241	4.58142e-16	0.20706	T	A	0.00403384	1770.71
rs78891934	-0.71413	0.11855	1.70651e-09	0.24713	T	G	0.00339011	1487.18
rs848486	0.5575	0.10153	3.99724e-08	0.58379	A	G	0.00403564	1771.51
rs925649	-0.69664	0.10213	9.05107e-12	0.41235	T	C	0.00499957	2196.77
rs9272173	-0.76906	0.11492	2.20039e-11	0.26857	C	T	0.00397638	1745.39
rs9456946	0.80149	0.12078	3.23147e-11	0.2315	G	C	0.00357101	1566.82
rs9521701	0.67831	0.11894	1.1769e-08	0.23083	G	A	0.00306272	1343.12
rs9738226	2.3766	0.1033	4.96592e-117	0.62302	G	A	0.0163444	7264.41
rs9749364	1.0675	0.17861	2.27929e-09	0.087009	G	T	0.0014361	628.759
rs9913711	0.95963	0.10658	2.1918e-19	0.67263	C	G	0.00599703	2637.68
rs9926705	-0.99535	0.1167	1.48218e-17	0.24539	G	C	0.00477724	2098.61
