# Supplementary material for: Causal associations between liver enzymes and diabetic microvascular complications: A univariable and multivariable Mendelian randomization
Source: PLoS One. 2024 Jan 17;19(1):e0296894. doi: 10.1371/journal.pone.0296894 (PMC10793938; doi:10.1371/journal.pone.0296894)
Supplement: S6 Table — (XLSX) [file pone.0296894.s012.xlsx]

## Sheet: Sheet1
Supplementary Table S6. The SNPs that were lost in the GWAS summary data of the outcome.
Exposure	Outcome	SNP
Alanine aminotransferase	Diabetic retinopathy	rs140584594
Alanine aminotransferase	Diabetic retinopathy	rs56043629
Alanine aminotransferase	Diabetic retinopathy	rs2723067
Alanine aminotransferase	Diabetic retinopathy	rs201106207
Alanine aminotransferase	Diabetic retinopathy	rs377381568
Alanine aminotransferase	Diabetic retinopathy	rs71633359
Alanine aminotransferase	Diabetic retinopathy	rs73382439
Alanine aminotransferase	Diabetic retinopathy	rs74401356
Alanine aminotransferase	Diabetic retinopathy	rs62521590
Alanine aminotransferase	Diabetic retinopathy	rs687621
Alanine aminotransferase	Diabetic retinopathy	rs74551598
Alanine aminotransferase	Diabetic retinopathy	rs182110571
Alanine aminotransferase	Diabetic retinopathy	rs36079122
Alanine aminotransferase	Diabetic retinopathy	rs34255572
Alanine aminotransferase	Diabetic retinopathy	rs1018800
Alanine aminotransferase	Diabetic retinopathy	rs72677850
Alanine aminotransferase	Diabetic retinopathy	rs78794747
Alanine aminotransferase	Diabetic retinopathy	rs71322591
Alanine aminotransferase	Type 1 diabetes with retinopathy	rs140584594
Alanine aminotransferase	Type 1 diabetes with retinopathy	rs56043629
Alanine aminotransferase	Type 1 diabetes with retinopathy	rs2723067
Alanine aminotransferase	Type 1 diabetes with retinopathy	rs201106207
Alanine aminotransferase	Type 1 diabetes with retinopathy	rs377381568
Alanine aminotransferase	Type 1 diabetes with retinopathy	rs71633359
Alanine aminotransferase	Type 1 diabetes with retinopathy	rs73382439
Alanine aminotransferase	Type 1 diabetes with retinopathy	rs74401356
Alanine aminotransferase	Type 1 diabetes with retinopathy	rs62521590
Alanine aminotransferase	Type 1 diabetes with retinopathy	rs687621
Alanine aminotransferase	Type 1 diabetes with retinopathy	rs74551598
Alanine aminotransferase	Type 1 diabetes with retinopathy	rs182110571
Alanine aminotransferase	Type 1 diabetes with retinopathy	rs36079122
Alanine aminotransferase	Type 1 diabetes with retinopathy	rs34255572
Alanine aminotransferase	Type 1 diabetes with retinopathy	rs1018800
Alanine aminotransferase	Type 1 diabetes with retinopathy	rs72677850
Alanine aminotransferase	Type 1 diabetes with retinopathy	rs78794747
Alanine aminotransferase	Type 1 diabetes with retinopathy	rs71322591
Alanine aminotransferase	Type 2 diabetes with retinopathy	rs140584594
Alanine aminotransferase	Type 2 diabetes with retinopathy	rs56043629
Alanine aminotransferase	Type 2 diabetes with retinopathy	rs2723067
Alanine aminotransferase	Type 2 diabetes with retinopathy	rs201106207
Alanine aminotransferase	Type 2 diabetes with retinopathy	rs377381568
Alanine aminotransferase	Type 2 diabetes with retinopathy	rs71633359
Alanine aminotransferase	Type 2 diabetes with retinopathy	rs73382439
Alanine aminotransferase	Type 2 diabetes with retinopathy	rs74401356
Alanine aminotransferase	Type 2 diabetes with retinopathy	rs62521590
Alanine aminotransferase	Type 2 diabetes with retinopathy	rs687621
Alanine aminotransferase	Type 2 diabetes with retinopathy	rs74551598
Alanine aminotransferase	Type 2 diabetes with retinopathy	rs182110571
Alanine aminotransferase	Type 2 diabetes with retinopathy	rs36079122
Alanine aminotransferase	Type 2 diabetes with retinopathy	rs34255572
Alanine aminotransferase	Type 2 diabetes with retinopathy	rs1018800
Alanine aminotransferase	Type 2 diabetes with retinopathy	rs72677850
Alanine aminotransferase	Type 2 diabetes with retinopathy	rs78794747
Alanine aminotransferase	Type 2 diabetes with retinopathy	rs71322591
Alanine aminotransferase	Diabetic nephropathy	rs140584594
Alanine aminotransferase	Diabetic nephropathy	rs56043629
Alanine aminotransferase	Diabetic nephropathy	rs2723067
Alanine aminotransferase	Diabetic nephropathy	rs201106207
Alanine aminotransferase	Diabetic nephropathy	rs377381568
Alanine aminotransferase	Diabetic nephropathy	rs71633359
Alanine aminotransferase	Diabetic nephropathy	rs73382439
Alanine aminotransferase	Diabetic nephropathy	rs74401356
Alanine aminotransferase	Diabetic nephropathy	rs62521590
Alanine aminotransferase	Diabetic nephropathy	rs687621
Alanine aminotransferase	Diabetic nephropathy	rs74551598
Alanine aminotransferase	Diabetic nephropathy	rs182110571
Alanine aminotransferase	Diabetic nephropathy	rs36079122
Alanine aminotransferase	Diabetic nephropathy	rs34255572
Alanine aminotransferase	Diabetic nephropathy	rs1018800
Alanine aminotransferase	Diabetic nephropathy	rs72677850
Alanine aminotransferase	Diabetic nephropathy	rs78794747
Alanine aminotransferase	Diabetic nephropathy	rs71322591
Alanine aminotransferase	Type 1 diabetes with nephropathy	rs140584594
Alanine aminotransferase	Type 1 diabetes with nephropathy	rs56043629
Alanine aminotransferase	Type 1 diabetes with nephropathy	rs2723067
Alanine aminotransferase	Type 1 diabetes with nephropathy	rs201106207
Alanine aminotransferase	Type 1 diabetes with nephropathy	rs377381568
Alanine aminotransferase	Type 1 diabetes with nephropathy	rs71633359
Alanine aminotransferase	Type 1 diabetes with nephropathy	rs73382439
Alanine aminotransferase	Type 1 diabetes with nephropathy	rs74401356
Alanine aminotransferase	Type 1 diabetes with nephropathy	rs62521590
Alanine aminotransferase	Type 1 diabetes with nephropathy	rs687621
Alanine aminotransferase	Type 1 diabetes with nephropathy	rs74551598
Alanine aminotransferase	Type 1 diabetes with nephropathy	rs182110571
Alanine aminotransferase	Type 1 diabetes with nephropathy	rs36079122
Alanine aminotransferase	Type 1 diabetes with nephropathy	rs34255572
Alanine aminotransferase	Type 1 diabetes with nephropathy	rs1018800
Alanine aminotransferase	Type 1 diabetes with nephropathy	rs72677850
Alanine aminotransferase	Type 1 diabetes with nephropathy	rs78794747
Alanine aminotransferase	Type 1 diabetes with nephropathy	rs71322591
Alanine aminotransferase	Type 2 diabetes with nephropathy	rs140584594
Alanine aminotransferase	Type 2 diabetes with nephropathy	rs56043629
Alanine aminotransferase	Type 2 diabetes with nephropathy	rs2723067
Alanine aminotransferase	Type 2 diabetes with nephropathy	rs201106207
Alanine aminotransferase	Type 2 diabetes with nephropathy	rs377381568
Alanine aminotransferase	Type 2 diabetes with nephropathy	rs71633359
Alanine aminotransferase	Type 2 diabetes with nephropathy	rs73382439
Alanine aminotransferase	Type 2 diabetes with nephropathy	rs74401356
Alanine aminotransferase	Type 2 diabetes with nephropathy	rs62521590
Alanine aminotransferase	Type 2 diabetes with nephropathy	rs687621
Alanine aminotransferase	Type 2 diabetes with nephropathy	rs74551598
Alanine aminotransferase	Type 2 diabetes with nephropathy	rs182110571
Alanine aminotransferase	Type 2 diabetes with nephropathy	rs36079122
Alanine aminotransferase	Type 2 diabetes with nephropathy	rs34255572
Alanine aminotransferase	Type 2 diabetes with nephropathy	rs1018800
Alanine aminotransferase	Type 2 diabetes with nephropathy	rs72677850
Alanine aminotransferase	Type 2 diabetes with nephropathy	rs78794747
Alanine aminotransferase	Type 2 diabetes with nephropathy	rs71322591
Aspartate aminotransferase	Diabetic retinopathy	rs71633359
Aspartate aminotransferase	Diabetic retinopathy	rs74833343
Aspartate aminotransferase	Diabetic retinopathy	rs27291
Aspartate aminotransferase	Diabetic retinopathy	rs370221959
Aspartate aminotransferase	Diabetic retinopathy	rs11432981
Aspartate aminotransferase	Type 1 diabetes with retinopathy	rs71633359
Aspartate aminotransferase	Type 1 diabetes with retinopathy	rs74833343
Aspartate aminotransferase	Type 1 diabetes with retinopathy	rs27291
Aspartate aminotransferase	Type 1 diabetes with retinopathy	rs370221959
Aspartate aminotransferase	Type 1 diabetes with retinopathy	rs11432981
Aspartate aminotransferase	Type 2 diabetes with retinopathy	rs71633359
Aspartate aminotransferase	Type 2 diabetes with retinopathy	rs74833343
Aspartate aminotransferase	Type 2 diabetes with retinopathy	rs27291
Aspartate aminotransferase	Type 2 diabetes with retinopathy	rs370221959
Aspartate aminotransferase	Type 2 diabetes with retinopathy	rs11432981
Aspartate aminotransferase	Diabetic nephropathy	rs71633359
Aspartate aminotransferase	Diabetic nephropathy	rs74833343
Aspartate aminotransferase	Diabetic nephropathy	rs27291
Aspartate aminotransferase	Diabetic nephropathy	rs370221959
Aspartate aminotransferase	Diabetic nephropathy	rs11432981
Aspartate aminotransferase	Type 1 diabetes with nephropathy	rs71633359
Aspartate aminotransferase	Type 1 diabetes with nephropathy	rs74833343
Aspartate aminotransferase	Type 1 diabetes with nephropathy	rs27291
Aspartate aminotransferase	Type 1 diabetes with nephropathy	rs370221959
Aspartate aminotransferase	Type 1 diabetes with nephropathy	rs11432981
Aspartate aminotransferase	Type 2 diabetes with nephropathy	rs71633359
Aspartate aminotransferase	Type 2 diabetes with nephropathy	rs74833343
Aspartate aminotransferase	Type 2 diabetes with nephropathy	rs27291
Aspartate aminotransferase	Type 2 diabetes with nephropathy	rs370221959
Aspartate aminotransferase	Type 2 diabetes with nephropathy	rs11432981
Alkaline phosphatase	Diabetic retinopathy	rs146143806
Alkaline phosphatase	Diabetic retinopathy	rs1984769
Alkaline phosphatase	Diabetic retinopathy	rs12092342
Alkaline phosphatase	Diabetic retinopathy	rs58712547
Alkaline phosphatase	Diabetic retinopathy	rs77715574
Alkaline phosphatase	Diabetic retinopathy	rs201106207
Alkaline phosphatase	Diabetic retinopathy	rs7421442
Alkaline phosphatase	Diabetic retinopathy	rs62158846
Alkaline phosphatase	Diabetic retinopathy	rs10857127
Alkaline phosphatase	Diabetic retinopathy	rs445810
Alkaline phosphatase	Diabetic retinopathy	rs58681130
Alkaline phosphatase	Diabetic retinopathy	rs28709106
Alkaline phosphatase	Diabetic retinopathy	rs146203232
Alkaline phosphatase	Diabetic retinopathy	rs60537291
Alkaline phosphatase	Diabetic retinopathy	rs9391844
Alkaline phosphatase	Diabetic retinopathy	rs38147
Alkaline phosphatase	Diabetic retinopathy	rs142738614
Alkaline phosphatase	Diabetic retinopathy	rs7806524
Alkaline phosphatase	Diabetic retinopathy	rs62459095
Alkaline phosphatase	Diabetic retinopathy	rs5889386
Alkaline phosphatase	Diabetic retinopathy	rs71487834
Alkaline phosphatase	Diabetic retinopathy	rs550057
Alkaline phosphatase	Diabetic retinopathy	rs34310961
Alkaline phosphatase	Diabetic retinopathy	rs11410326
Alkaline phosphatase	Diabetic retinopathy	rs9414801
Alkaline phosphatase	Diabetic retinopathy	rs150231142
Alkaline phosphatase	Diabetic retinopathy	rs67358277
Alkaline phosphatase	Diabetic retinopathy	rs11217000
Alkaline phosphatase	Diabetic retinopathy	rs139269536
Alkaline phosphatase	Diabetic retinopathy	rs9926191
Alkaline phosphatase	Diabetic retinopathy	rs423135
Alkaline phosphatase	Diabetic retinopathy	rs201772279
Alkaline phosphatase	Diabetic retinopathy	rs376295566
Alkaline phosphatase	Diabetic retinopathy	rs10665430
Alkaline phosphatase	Diabetic retinopathy	rs2070863
Alkaline phosphatase	Diabetic retinopathy	rs112285002
Alkaline phosphatase	Diabetic retinopathy	rs1559190
Alkaline phosphatase	Diabetic retinopathy	rs113325995
Alkaline phosphatase	Type 1 diabetes with retinopathy	rs146143806
Alkaline phosphatase	Type 1 diabetes with retinopathy	rs1984769
Alkaline phosphatase	Type 1 diabetes with retinopathy	rs12092342
Alkaline phosphatase	Type 1 diabetes with retinopathy	rs58712547
Alkaline phosphatase	Type 1 diabetes with retinopathy	rs77715574
Alkaline phosphatase	Type 1 diabetes with retinopathy	rs201106207
Alkaline phosphatase	Type 1 diabetes with retinopathy	rs7421442
Alkaline phosphatase	Type 1 diabetes with retinopathy	rs62158846
Alkaline phosphatase	Type 1 diabetes with retinopathy	rs10857127
Alkaline phosphatase	Type 1 diabetes with retinopathy	rs445810
Alkaline phosphatase	Type 1 diabetes with retinopathy	rs58681130
Alkaline phosphatase	Type 1 diabetes with retinopathy	rs28709106
Alkaline phosphatase	Type 1 diabetes with retinopathy	rs146203232
Alkaline phosphatase	Type 1 diabetes with retinopathy	rs60537291
Alkaline phosphatase	Type 1 diabetes with retinopathy	rs9391844
Alkaline phosphatase	Type 1 diabetes with retinopathy	rs38147
Alkaline phosphatase	Type 1 diabetes with retinopathy	rs142738614
Alkaline phosphatase	Type 1 diabetes with retinopathy	rs7806524
Alkaline phosphatase	Type 1 diabetes with retinopathy	rs62459095
Alkaline phosphatase	Type 1 diabetes with retinopathy	rs5889386
Alkaline phosphatase	Type 1 diabetes with retinopathy	rs71487834
Alkaline phosphatase	Type 1 diabetes with retinopathy	rs550057
Alkaline phosphatase	Type 1 diabetes with retinopathy	rs34310961
Alkaline phosphatase	Type 1 diabetes with retinopathy	rs11410326
Alkaline phosphatase	Type 1 diabetes with retinopathy	rs9414801
Alkaline phosphatase	Type 1 diabetes with retinopathy	rs150231142
Alkaline phosphatase	Type 1 diabetes with retinopathy	rs67358277
Alkaline phosphatase	Type 1 diabetes with retinopathy	rs11217000
Alkaline phosphatase	Type 1 diabetes with retinopathy	rs139269536
Alkaline phosphatase	Type 1 diabetes with retinopathy	rs9926191
Alkaline phosphatase	Type 1 diabetes with retinopathy	rs423135
Alkaline phosphatase	Type 1 diabetes with retinopathy	rs201772279
Alkaline phosphatase	Type 1 diabetes with retinopathy	rs376295566
Alkaline phosphatase	Type 1 diabetes with retinopathy	rs10665430
Alkaline phosphatase	Type 1 diabetes with retinopathy	rs2070863
Alkaline phosphatase	Type 1 diabetes with retinopathy	rs112285002
Alkaline phosphatase	Type 1 diabetes with retinopathy	rs1559190
Alkaline phosphatase	Type 1 diabetes with retinopathy	rs113325995
Alkaline phosphatase	Type 2 diabetes with retinopathy	rs146143806
Alkaline phosphatase	Type 2 diabetes with retinopathy	rs1984769
Alkaline phosphatase	Type 2 diabetes with retinopathy	rs12092342
Alkaline phosphatase	Type 2 diabetes with retinopathy	rs58712547
Alkaline phosphatase	Type 2 diabetes with retinopathy	rs77715574
Alkaline phosphatase	Type 2 diabetes with retinopathy	rs201106207
Alkaline phosphatase	Type 2 diabetes with retinopathy	rs7421442
Alkaline phosphatase	Type 2 diabetes with retinopathy	rs62158846
Alkaline phosphatase	Type 2 diabetes with retinopathy	rs10857127
Alkaline phosphatase	Type 2 diabetes with retinopathy	rs445810
Alkaline phosphatase	Type 2 diabetes with retinopathy	rs58681130
Alkaline phosphatase	Type 2 diabetes with retinopathy	rs28709106
Alkaline phosphatase	Type 2 diabetes with retinopathy	rs146203232
Alkaline phosphatase	Type 2 diabetes with retinopathy	rs60537291
Alkaline phosphatase	Type 2 diabetes with retinopathy	rs9391844
Alkaline phosphatase	Type 2 diabetes with retinopathy	rs38147
Alkaline phosphatase	Type 2 diabetes with retinopathy	rs142738614
Alkaline phosphatase	Type 2 diabetes with retinopathy	rs7806524
Alkaline phosphatase	Type 2 diabetes with retinopathy	rs62459095
Alkaline phosphatase	Type 2 diabetes with retinopathy	rs5889386
Alkaline phosphatase	Type 2 diabetes with retinopathy	rs71487834
Alkaline phosphatase	Type 2 diabetes with retinopathy	rs550057
Alkaline phosphatase	Type 2 diabetes with retinopathy	rs34310961
Alkaline phosphatase	Type 2 diabetes with retinopathy	rs11410326
Alkaline phosphatase	Type 2 diabetes with retinopathy	rs9414801
Alkaline phosphatase	Type 2 diabetes with retinopathy	rs150231142
Alkaline phosphatase	Type 2 diabetes with retinopathy	rs67358277
Alkaline phosphatase	Type 2 diabetes with retinopathy	rs11217000
Alkaline phosphatase	Type 2 diabetes with retinopathy	rs139269536
Alkaline phosphatase	Type 2 diabetes with retinopathy	rs9926191
Alkaline phosphatase	Type 2 diabetes with retinopathy	rs423135
Alkaline phosphatase	Type 2 diabetes with retinopathy	rs201772279
Alkaline phosphatase	Type 2 diabetes with retinopathy	rs376295566
Alkaline phosphatase	Type 2 diabetes with retinopathy	rs10665430
Alkaline phosphatase	Type 2 diabetes with retinopathy	rs2070863
Alkaline phosphatase	Type 2 diabetes with retinopathy	rs112285002
Alkaline phosphatase	Type 2 diabetes with retinopathy	rs1559190
Alkaline phosphatase	Type 2 diabetes with retinopathy	rs113325995
Alkaline phosphatase	Diabetic nephropathy	rs146143806
Alkaline phosphatase	Diabetic nephropathy	rs1984769
Alkaline phosphatase	Diabetic nephropathy	rs12092342
Alkaline phosphatase	Diabetic nephropathy	rs58712547
Alkaline phosphatase	Diabetic nephropathy	rs77715574
Alkaline phosphatase	Diabetic nephropathy	rs201106207
Alkaline phosphatase	Diabetic nephropathy	rs7421442
Alkaline phosphatase	Diabetic nephropathy	rs62158846
Alkaline phosphatase	Diabetic nephropathy	rs10857127
Alkaline phosphatase	Diabetic nephropathy	rs445810
Alkaline phosphatase	Diabetic nephropathy	rs58681130
Alkaline phosphatase	Diabetic nephropathy	rs28709106
Alkaline phosphatase	Diabetic nephropathy	rs146203232
Alkaline phosphatase	Diabetic nephropathy	rs60537291
Alkaline phosphatase	Diabetic nephropathy	rs9391844
Alkaline phosphatase	Diabetic nephropathy	rs38147
Alkaline phosphatase	Diabetic nephropathy	rs142738614
Alkaline phosphatase	Diabetic nephropathy	rs7806524
Alkaline phosphatase	Diabetic nephropathy	rs62459095
Alkaline phosphatase	Diabetic nephropathy	rs5889386
Alkaline phosphatase	Diabetic nephropathy	rs71487834
Alkaline phosphatase	Diabetic nephropathy	rs550057
Alkaline phosphatase	Diabetic nephropathy	rs34310961
Alkaline phosphatase	Diabetic nephropathy	rs11410326
Alkaline phosphatase	Diabetic nephropathy	rs9414801
Alkaline phosphatase	Diabetic nephropathy	rs150231142
Alkaline phosphatase	Diabetic nephropathy	rs67358277
Alkaline phosphatase	Diabetic nephropathy	rs11217000
Alkaline phosphatase	Diabetic nephropathy	rs139269536
Alkaline phosphatase	Diabetic nephropathy	rs9926191
Alkaline phosphatase	Diabetic nephropathy	rs423135
Alkaline phosphatase	Diabetic nephropathy	rs201772279
Alkaline phosphatase	Diabetic nephropathy	rs376295566
Alkaline phosphatase	Diabetic nephropathy	rs10665430
Alkaline phosphatase	Diabetic nephropathy	rs2070863
Alkaline phosphatase	Diabetic nephropathy	rs112285002
Alkaline phosphatase	Diabetic nephropathy	rs1559190
Alkaline phosphatase	Diabetic nephropathy	rs113325995
Alkaline phosphatase	Type 1 diabetes with nephropathy	rs146143806
Alkaline phosphatase	Type 1 diabetes with nephropathy	rs1984769
Alkaline phosphatase	Type 1 diabetes with nephropathy	rs12092342
Alkaline phosphatase	Type 1 diabetes with nephropathy	rs58712547
Alkaline phosphatase	Type 1 diabetes with nephropathy	rs77715574
Alkaline phosphatase	Type 1 diabetes with nephropathy	rs201106207
Alkaline phosphatase	Type 1 diabetes with nephropathy	rs7421442
Alkaline phosphatase	Type 1 diabetes with nephropathy	rs62158846
Alkaline phosphatase	Type 1 diabetes with nephropathy	rs10857127
Alkaline phosphatase	Type 1 diabetes with nephropathy	rs445810
Alkaline phosphatase	Type 1 diabetes with nephropathy	rs58681130
Alkaline phosphatase	Type 1 diabetes with nephropathy	rs28709106
Alkaline phosphatase	Type 1 diabetes with nephropathy	rs146203232
Alkaline phosphatase	Type 1 diabetes with nephropathy	rs60537291
Alkaline phosphatase	Type 1 diabetes with nephropathy	rs9391844
Alkaline phosphatase	Type 1 diabetes with nephropathy	rs38147
Alkaline phosphatase	Type 1 diabetes with nephropathy	rs142738614
Alkaline phosphatase	Type 1 diabetes with nephropathy	rs7806524
Alkaline phosphatase	Type 1 diabetes with nephropathy	rs62459095
Alkaline phosphatase	Type 1 diabetes with nephropathy	rs5889386
Alkaline phosphatase	Type 1 diabetes with nephropathy	rs71487834
Alkaline phosphatase	Type 1 diabetes with nephropathy	rs550057
Alkaline phosphatase	Type 1 diabetes with nephropathy	rs34310961
Alkaline phosphatase	Type 1 diabetes with nephropathy	rs11410326
Alkaline phosphatase	Type 1 diabetes with nephropathy	rs9414801
Alkaline phosphatase	Type 1 diabetes with nephropathy	rs150231142
Alkaline phosphatase	Type 1 diabetes with nephropathy	rs67358277
Alkaline phosphatase	Type 1 diabetes with nephropathy	rs11217000
Alkaline phosphatase	Type 1 diabetes with nephropathy	rs139269536
Alkaline phosphatase	Type 1 diabetes with nephropathy	rs9926191
Alkaline phosphatase	Type 1 diabetes with nephropathy	rs423135
Alkaline phosphatase	Type 1 diabetes with nephropathy	rs201772279
Alkaline phosphatase	Type 1 diabetes with nephropathy	rs376295566
Alkaline phosphatase	Type 1 diabetes with nephropathy	rs10665430
Alkaline phosphatase	Type 1 diabetes with nephropathy	rs2070863
Alkaline phosphatase	Type 1 diabetes with nephropathy	rs112285002
Alkaline phosphatase	Type 1 diabetes with nephropathy	rs1559190
Alkaline phosphatase	Type 1 diabetes with nephropathy	rs113325995
Alkaline phosphatase	Type 2 diabetes with nephropathy	rs146143806
Alkaline phosphatase	Type 2 diabetes with nephropathy	rs1984769
Alkaline phosphatase	Type 2 diabetes with nephropathy	rs12092342
Alkaline phosphatase	Type 2 diabetes with nephropathy	rs58712547
Alkaline phosphatase	Type 2 diabetes with nephropathy	rs77715574
Alkaline phosphatase	Type 2 diabetes with nephropathy	rs201106207
Alkaline phosphatase	Type 2 diabetes with nephropathy	rs7421442
Alkaline phosphatase	Type 2 diabetes with nephropathy	rs62158846
Alkaline phosphatase	Type 2 diabetes with nephropathy	rs10857127
Alkaline phosphatase	Type 2 diabetes with nephropathy	rs445810
Alkaline phosphatase	Type 2 diabetes with nephropathy	rs58681130
Alkaline phosphatase	Type 2 diabetes with nephropathy	rs28709106
Alkaline phosphatase	Type 2 diabetes with nephropathy	rs146203232
Alkaline phosphatase	Type 2 diabetes with nephropathy	rs60537291
Alkaline phosphatase	Type 2 diabetes with nephropathy	rs9391844
Alkaline phosphatase	Type 2 diabetes with nephropathy	rs38147
Alkaline phosphatase	Type 2 diabetes with nephropathy	rs142738614
Alkaline phosphatase	Type 2 diabetes with nephropathy	rs7806524
Alkaline phosphatase	Type 2 diabetes with nephropathy	rs62459095
Alkaline phosphatase	Type 2 diabetes with nephropathy	rs5889386
Alkaline phosphatase	Type 2 diabetes with nephropathy	rs71487834
Alkaline phosphatase	Type 2 diabetes with nephropathy	rs550057
Alkaline phosphatase	Type 2 diabetes with nephropathy	rs34310961
Alkaline phosphatase	Type 2 diabetes with nephropathy	rs11410326
Alkaline phosphatase	Type 2 diabetes with nephropathy	rs9414801
Alkaline phosphatase	Type 2 diabetes with nephropathy	rs150231142
Alkaline phosphatase	Type 2 diabetes with nephropathy	rs67358277
Alkaline phosphatase	Type 2 diabetes with nephropathy	rs11217000
Alkaline phosphatase	Type 2 diabetes with nephropathy	rs139269536
Alkaline phosphatase	Type 2 diabetes with nephropathy	rs9926191
Alkaline phosphatase	Type 2 diabetes with nephropathy	rs423135
Alkaline phosphatase	Type 2 diabetes with nephropathy	rs201772279
Alkaline phosphatase	Type 2 diabetes with nephropathy	rs376295566
Alkaline phosphatase	Type 2 diabetes with nephropathy	rs10665430
Alkaline phosphatase	Type 2 diabetes with nephropathy	rs2070863
Alkaline phosphatase	Type 2 diabetes with nephropathy	rs112285002
Alkaline phosphatase	Type 2 diabetes with nephropathy	rs1559190
Alkaline phosphatase	Type 2 diabetes with nephropathy	rs113325995
Gamma-glutamyl transferase	Diabetic retinopathy	rs1984769
Gamma-glutamyl transferase	Diabetic retinopathy	rs2615058
Gamma-glutamyl transferase	Diabetic retinopathy	rs34632529
Gamma-glutamyl transferase	Diabetic retinopathy	rs4973550
Gamma-glutamyl transferase	Diabetic retinopathy	rs35549624
Gamma-glutamyl transferase	Diabetic retinopathy	rs13402475
Gamma-glutamyl transferase	Diabetic retinopathy	rs5402
Gamma-glutamyl transferase	Diabetic retinopathy	rs9272173
Gamma-glutamyl transferase	Diabetic retinopathy	rs9456946
Gamma-glutamyl transferase	Diabetic retinopathy	rs35032356
Gamma-glutamyl transferase	Diabetic retinopathy	rs4738684
Gamma-glutamyl transferase	Diabetic retinopathy	rs2417130
Gamma-glutamyl transferase	Diabetic retinopathy	rs10643701
Gamma-glutamyl transferase	Diabetic retinopathy	rs7101242
Gamma-glutamyl transferase	Diabetic retinopathy	rs2492468
Gamma-glutamyl transferase	Diabetic retinopathy	rs61931987
Gamma-glutamyl transferase	Diabetic retinopathy	rs151182529
Gamma-glutamyl transferase	Diabetic retinopathy	rs565596
Gamma-glutamyl transferase	Diabetic retinopathy	rs139269536
Gamma-glutamyl transferase	Diabetic retinopathy	rs78794747
Gamma-glutamyl transferase	Diabetic retinopathy	rs146723727
Gamma-glutamyl transferase	Diabetic retinopathy	rs9749364
Gamma-glutamyl transferase	Diabetic retinopathy	rs28887921
Gamma-glutamyl transferase	Diabetic retinopathy	rs5760176
Gamma-glutamyl transferase	Diabetic retinopathy	rs2858264
Gamma-glutamyl transferase	Type 1 diabetes with retinopathy	rs1984769
Gamma-glutamyl transferase	Type 1 diabetes with retinopathy	rs2615058
Gamma-glutamyl transferase	Type 1 diabetes with retinopathy	rs34632529
Gamma-glutamyl transferase	Type 1 diabetes with retinopathy	rs4973550
Gamma-glutamyl transferase	Type 1 diabetes with retinopathy	rs35549624
Gamma-glutamyl transferase	Type 1 diabetes with retinopathy	rs13402475
Gamma-glutamyl transferase	Type 1 diabetes with retinopathy	rs5402
Gamma-glutamyl transferase	Type 1 diabetes with retinopathy	rs9272173
Gamma-glutamyl transferase	Type 1 diabetes with retinopathy	rs9456946
Gamma-glutamyl transferase	Type 1 diabetes with retinopathy	rs35032356
Gamma-glutamyl transferase	Type 1 diabetes with retinopathy	rs4738684
Gamma-glutamyl transferase	Type 1 diabetes with retinopathy	rs2417130
Gamma-glutamyl transferase	Type 1 diabetes with retinopathy	rs10643701
Gamma-glutamyl transferase	Type 1 diabetes with retinopathy	rs7101242
Gamma-glutamyl transferase	Type 1 diabetes with retinopathy	rs2492468
Gamma-glutamyl transferase	Type 1 diabetes with retinopathy	rs61931987
Gamma-glutamyl transferase	Type 1 diabetes with retinopathy	rs151182529
Gamma-glutamyl transferase	Type 1 diabetes with retinopathy	rs565596
Gamma-glutamyl transferase	Type 1 diabetes with retinopathy	rs139269536
Gamma-glutamyl transferase	Type 1 diabetes with retinopathy	rs78794747
Gamma-glutamyl transferase	Type 1 diabetes with retinopathy	rs146723727
Gamma-glutamyl transferase	Type 1 diabetes with retinopathy	rs9749364
Gamma-glutamyl transferase	Type 1 diabetes with retinopathy	rs28887921
Gamma-glutamyl transferase	Type 1 diabetes with retinopathy	rs5760176
Gamma-glutamyl transferase	Type 1 diabetes with retinopathy	rs2858264
Gamma-glutamyl transferase	Type 2 diabetes with retinopathy	rs1984769
Gamma-glutamyl transferase	Type 2 diabetes with retinopathy	rs2615058
Gamma-glutamyl transferase	Type 2 diabetes with retinopathy	rs34632529
Gamma-glutamyl transferase	Type 2 diabetes with retinopathy	rs4973550
Gamma-glutamyl transferase	Type 2 diabetes with retinopathy	rs35549624
Gamma-glutamyl transferase	Type 2 diabetes with retinopathy	rs13402475
Gamma-glutamyl transferase	Type 2 diabetes with retinopathy	rs5402
Gamma-glutamyl transferase	Type 2 diabetes with retinopathy	rs9272173
Gamma-glutamyl transferase	Type 2 diabetes with retinopathy	rs9456946
Gamma-glutamyl transferase	Type 2 diabetes with retinopathy	rs35032356
Gamma-glutamyl transferase	Type 2 diabetes with retinopathy	rs4738684
Gamma-glutamyl transferase	Type 2 diabetes with retinopathy	rs2417130
Gamma-glutamyl transferase	Type 2 diabetes with retinopathy	rs10643701
Gamma-glutamyl transferase	Type 2 diabetes with retinopathy	rs7101242
Gamma-glutamyl transferase	Type 2 diabetes with retinopathy	rs2492468
Gamma-glutamyl transferase	Type 2 diabetes with retinopathy	rs61931987
Gamma-glutamyl transferase	Type 2 diabetes with retinopathy	rs151182529
Gamma-glutamyl transferase	Type 2 diabetes with retinopathy	rs565596
Gamma-glutamyl transferase	Type 2 diabetes with retinopathy	rs139269536
Gamma-glutamyl transferase	Type 2 diabetes with retinopathy	rs78794747
Gamma-glutamyl transferase	Type 2 diabetes with retinopathy	rs146723727
Gamma-glutamyl transferase	Type 2 diabetes with retinopathy	rs9749364
Gamma-glutamyl transferase	Type 2 diabetes with retinopathy	rs28887921
Gamma-glutamyl transferase	Type 2 diabetes with retinopathy	rs5760176
Gamma-glutamyl transferase	Type 2 diabetes with retinopathy	rs2858264
Gamma-glutamyl transferase	Diabetic nephropathy	rs1984769
Gamma-glutamyl transferase	Diabetic nephropathy	rs2615058
Gamma-glutamyl transferase	Diabetic nephropathy	rs34632529
Gamma-glutamyl transferase	Diabetic nephropathy	rs4973550
Gamma-glutamyl transferase	Diabetic nephropathy	rs35549624
Gamma-glutamyl transferase	Diabetic nephropathy	rs13402475
Gamma-glutamyl transferase	Diabetic nephropathy	rs5402
Gamma-glutamyl transferase	Diabetic nephropathy	rs9272173
Gamma-glutamyl transferase	Diabetic nephropathy	rs9456946
Gamma-glutamyl transferase	Diabetic nephropathy	rs35032356
Gamma-glutamyl transferase	Diabetic nephropathy	rs4738684
Gamma-glutamyl transferase	Diabetic nephropathy	rs2417130
Gamma-glutamyl transferase	Diabetic nephropathy	rs10643701
Gamma-glutamyl transferase	Diabetic nephropathy	rs7101242
Gamma-glutamyl transferase	Diabetic nephropathy	rs2492468
Gamma-glutamyl transferase	Diabetic nephropathy	rs61931987
Gamma-glutamyl transferase	Diabetic nephropathy	rs151182529
Gamma-glutamyl transferase	Diabetic nephropathy	rs565596
Gamma-glutamyl transferase	Diabetic nephropathy	rs139269536
Gamma-glutamyl transferase	Diabetic nephropathy	rs78794747
Gamma-glutamyl transferase	Diabetic nephropathy	rs146723727
Gamma-glutamyl transferase	Diabetic nephropathy	rs9749364
Gamma-glutamyl transferase	Diabetic nephropathy	rs28887921
Gamma-glutamyl transferase	Diabetic nephropathy	rs5760176
Gamma-glutamyl transferase	Diabetic nephropathy	rs2858264
Gamma-glutamyl transferase	Type 1 diabetes with nephropathy	rs1984769
Gamma-glutamyl transferase	Type 1 diabetes with nephropathy	rs2615058
Gamma-glutamyl transferase	Type 1 diabetes with nephropathy	rs34632529
Gamma-glutamyl transferase	Type 1 diabetes with nephropathy	rs4973550
Gamma-glutamyl transferase	Type 1 diabetes with nephropathy	rs35549624
Gamma-glutamyl transferase	Type 1 diabetes with nephropathy	rs13402475
Gamma-glutamyl transferase	Type 1 diabetes with nephropathy	rs5402
Gamma-glutamyl transferase	Type 1 diabetes with nephropathy	rs9272173
Gamma-glutamyl transferase	Type 1 diabetes with nephropathy	rs9456946
Gamma-glutamyl transferase	Type 1 diabetes with nephropathy	rs35032356
Gamma-glutamyl transferase	Type 1 diabetes with nephropathy	rs4738684
Gamma-glutamyl transferase	Type 1 diabetes with nephropathy	rs2417130
Gamma-glutamyl transferase	Type 1 diabetes with nephropathy	rs10643701
Gamma-glutamyl transferase	Type 1 diabetes with nephropathy	rs7101242
Gamma-glutamyl transferase	Type 1 diabetes with nephropathy	rs2492468
Gamma-glutamyl transferase	Type 1 diabetes with nephropathy	rs61931987
Gamma-glutamyl transferase	Type 1 diabetes with nephropathy	rs151182529
Gamma-glutamyl transferase	Type 1 diabetes with nephropathy	rs565596
Gamma-glutamyl transferase	Type 1 diabetes with nephropathy	rs139269536
Gamma-glutamyl transferase	Type 1 diabetes with nephropathy	rs78794747
Gamma-glutamyl transferase	Type 1 diabetes with nephropathy	rs146723727
Gamma-glutamyl transferase	Type 1 diabetes with nephropathy	rs9749364
Gamma-glutamyl transferase	Type 1 diabetes with nephropathy	rs28887921
Gamma-glutamyl transferase	Type 1 diabetes with nephropathy	rs5760176
Gamma-glutamyl transferase	Type 1 diabetes with nephropathy	rs2858264
Gamma-glutamyl transferase	Type 2 diabetes with nephropathy	rs1984769
Gamma-glutamyl transferase	Type 2 diabetes with nephropathy	rs2615058
Gamma-glutamyl transferase	Type 2 diabetes with nephropathy	rs34632529
Gamma-glutamyl transferase	Type 2 diabetes with nephropathy	rs4973550
Gamma-glutamyl transferase	Type 2 diabetes with nephropathy	rs35549624
Gamma-glutamyl transferase	Type 2 diabetes with nephropathy	rs13402475
Gamma-glutamyl transferase	Type 2 diabetes with nephropathy	rs5402
Gamma-glutamyl transferase	Type 2 diabetes with nephropathy	rs9272173
Gamma-glutamyl transferase	Type 2 diabetes with nephropathy	rs9456946
Gamma-glutamyl transferase	Type 2 diabetes with nephropathy	rs35032356
Gamma-glutamyl transferase	Type 2 diabetes with nephropathy	rs4738684
Gamma-glutamyl transferase	Type 2 diabetes with nephropathy	rs2417130
Gamma-glutamyl transferase	Type 2 diabetes with nephropathy	rs10643701
Gamma-glutamyl transferase	Type 2 diabetes with nephropathy	rs7101242
Gamma-glutamyl transferase	Type 2 diabetes with nephropathy	rs2492468
Gamma-glutamyl transferase	Type 2 diabetes with nephropathy	rs61931987
Gamma-glutamyl transferase	Type 2 diabetes with nephropathy	rs151182529
Gamma-glutamyl transferase	Type 2 diabetes with nephropathy	rs565596
Gamma-glutamyl transferase	Type 2 diabetes with nephropathy	rs139269536
Gamma-glutamyl transferase	Type 2 diabetes with nephropathy	rs78794747
Gamma-glutamyl transferase	Type 2 diabetes with nephropathy	rs146723727
Gamma-glutamyl transferase	Type 2 diabetes with nephropathy	rs9749364
Gamma-glutamyl transferase	Type 2 diabetes with nephropathy	rs28887921
Gamma-glutamyl transferase	Type 2 diabetes with nephropathy	rs5760176
Gamma-glutamyl transferase	Type 2 diabetes with nephropathy	rs2858264
