# Supplementary material for: Causal associations between liver enzymes and diabetic microvascular complications: A univariable and multivariable Mendelian randomization
Source: PLoS One. 2024 Jan 17;19(1):e0296894. doi: 10.1371/journal.pone.0296894 (PMC10793938; doi:10.1371/journal.pone.0296894)
Supplement: S7 Table — (XLSX) [file pone.0296894.s013.xlsx]

## Sheet: Sheet1
Supplementary Table S7. The SNPs that were palindromic or incompatible.
Exposure	Outcome	SNP	Type
Alanine aminotransferase	Diabetic retinopathy	rs13395911	palindromic
Alanine aminotransferase	Diabetic retinopathy	rs2954027	palindromic
Alanine aminotransferase	Diabetic retinopathy	rs4782568	palindromic
Alanine aminotransferase	Diabetic retinopathy	rs7041363	palindromic
Alanine aminotransferase	Type 1 diabetes with retinopathy	rs13395911	palindromic
Alanine aminotransferase	Type 1 diabetes with retinopathy	rs2954027	palindromic
Alanine aminotransferase	Type 1 diabetes with retinopathy	rs4782568	palindromic
Alanine aminotransferase	Type 1 diabetes with retinopathy	rs7041363	palindromic
Alanine aminotransferase	Type 2 diabetes with retinopathy	rs13395911	palindromic
Alanine aminotransferase	Type 2 diabetes with retinopathy	rs2954027	palindromic
Alanine aminotransferase	Type 2 diabetes with retinopathy	rs4782568	palindromic
Alanine aminotransferase	Type 2 diabetes with retinopathy	rs7041363	palindromic
Alanine aminotransferase	Diabetic nephropathy	rs13395911	palindromic
Alanine aminotransferase	Diabetic nephropathy	rs2954027	palindromic
Alanine aminotransferase	Diabetic nephropathy	rs4782568	palindromic
Alanine aminotransferase	Diabetic nephropathy	rs7041363	palindromic
Alanine aminotransferase	Type 1 diabetes with nephropathy	rs13395911	palindromic
Alanine aminotransferase	Type 1 diabetes with nephropathy	rs2954027	palindromic
Alanine aminotransferase	Type 1 diabetes with nephropathy	rs4782568	palindromic
Alanine aminotransferase	Type 1 diabetes with nephropathy	rs7041363	palindromic
Alanine aminotransferase	Type 2 diabetes with nephropathy	rs13395911	palindromic
Alanine aminotransferase	Type 2 diabetes with nephropathy	rs2954027	palindromic
Alanine aminotransferase	Type 2 diabetes with nephropathy	rs4782568	palindromic
Alanine aminotransferase	Type 2 diabetes with nephropathy	rs7041363	palindromic
Aspartate aminotransferase	Diabetic retinopathy	rs4924417	incompatible
Aspartate aminotransferase	Diabetic retinopathy	rs13395911	palindromic
Aspartate aminotransferase	Diabetic retinopathy	rs5112	palindromic
Aspartate aminotransferase	Type 1 diabetes with retinopathy	rs4924417	incompatible
Aspartate aminotransferase	Type 1 diabetes with retinopathy	rs13395911	palindromic
Aspartate aminotransferase	Type 1 diabetes with retinopathy	rs5112	palindromic
Aspartate aminotransferase	Type 2 diabetes with retinopathy	rs4924417	incompatible
Aspartate aminotransferase	Type 2 diabetes with retinopathy	rs13395911	palindromic
Aspartate aminotransferase	Type 2 diabetes with retinopathy	rs5112	palindromic
Aspartate aminotransferase	Diabetic nephropathy	rs4924417	incompatible
Aspartate aminotransferase	Diabetic nephropathy	rs13395911	palindromic
Aspartate aminotransferase	Diabetic nephropathy	rs5112	palindromic
Aspartate aminotransferase	Type 1 diabetes with nephropathy	rs4924417	incompatible
Aspartate aminotransferase	Type 1 diabetes with nephropathy	rs13395911	palindromic
Aspartate aminotransferase	Type 1 diabetes with nephropathy	rs5112	palindromic
Aspartate aminotransferase	Type 2 diabetes with nephropathy	rs4924417	incompatible
Aspartate aminotransferase	Type 2 diabetes with nephropathy	rs13395911	palindromic
Aspartate aminotransferase	Type 2 diabetes with nephropathy	rs5112	palindromic
Alkaline phosphatase	Diabetic retinopathy	rs3094324	incompatible
Alkaline phosphatase	Diabetic retinopathy	rs1509396	palindromic
Alkaline phosphatase	Diabetic retinopathy	rs3772098	palindromic
Alkaline phosphatase	Diabetic retinopathy	rs4459081	palindromic
Alkaline phosphatase	Diabetic retinopathy	rs5112	palindromic
Alkaline phosphatase	Diabetic retinopathy	rs7115703	palindromic
Alkaline phosphatase	Diabetic retinopathy	rs764036	palindromic
Alkaline phosphatase	Diabetic retinopathy	rs9565082	palindromic
Alkaline phosphatase	Type 1 diabetes with retinopathy	rs3094324	incompatible
Alkaline phosphatase	Type 1 diabetes with retinopathy	rs1509396	palindromic
Alkaline phosphatase	Type 1 diabetes with retinopathy	rs3772098	palindromic
Alkaline phosphatase	Type 1 diabetes with retinopathy	rs4459081	palindromic
Alkaline phosphatase	Type 1 diabetes with retinopathy	rs5112	palindromic
Alkaline phosphatase	Type 1 diabetes with retinopathy	rs7115703	palindromic
Alkaline phosphatase	Type 1 diabetes with retinopathy	rs764036	palindromic
Alkaline phosphatase	Type 1 diabetes with retinopathy	rs9565082	palindromic
Alkaline phosphatase	Type 2 diabetes with retinopathy	rs3094324	incompatible
Alkaline phosphatase	Type 2 diabetes with retinopathy	rs1509396	palindromic
Alkaline phosphatase	Type 2 diabetes with retinopathy	rs3772098	palindromic
Alkaline phosphatase	Type 2 diabetes with retinopathy	rs4459081	palindromic
Alkaline phosphatase	Type 2 diabetes with retinopathy	rs5112	palindromic
Alkaline phosphatase	Type 2 diabetes with retinopathy	rs7115703	palindromic
Alkaline phosphatase	Type 2 diabetes with retinopathy	rs764036	palindromic
Alkaline phosphatase	Type 2 diabetes with retinopathy	rs9565082	palindromic
Alkaline phosphatase	Diabetic nephropathy	rs3094324	incompatible
Alkaline phosphatase	Diabetic nephropathy	rs1509396	palindromic
Alkaline phosphatase	Diabetic nephropathy	rs3772098	palindromic
Alkaline phosphatase	Diabetic nephropathy	rs4459081	palindromic
Alkaline phosphatase	Diabetic nephropathy	rs5112	palindromic
Alkaline phosphatase	Diabetic nephropathy	rs7115703	palindromic
Alkaline phosphatase	Diabetic nephropathy	rs764036	palindromic
Alkaline phosphatase	Diabetic nephropathy	rs9565082	palindromic
Alkaline phosphatase	Type 1 diabetes with nephropathy	rs3094324	incompatible
Alkaline phosphatase	Type 1 diabetes with nephropathy	rs1509396	palindromic
Alkaline phosphatase	Type 1 diabetes with nephropathy	rs3772098	palindromic
Alkaline phosphatase	Type 1 diabetes with nephropathy	rs4459081	palindromic
Alkaline phosphatase	Type 1 diabetes with nephropathy	rs5112	palindromic
Alkaline phosphatase	Type 1 diabetes with nephropathy	rs7115703	palindromic
Alkaline phosphatase	Type 1 diabetes with nephropathy	rs764036	palindromic
Alkaline phosphatase	Type 1 diabetes with nephropathy	rs9565082	palindromic
Alkaline phosphatase	Type 2 diabetes with nephropathy	rs3094324	incompatible
Alkaline phosphatase	Type 2 diabetes with nephropathy	rs1509396	palindromic
Alkaline phosphatase	Type 2 diabetes with nephropathy	rs3772098	palindromic
Alkaline phosphatase	Type 2 diabetes with nephropathy	rs4459081	palindromic
Alkaline phosphatase	Type 2 diabetes with nephropathy	rs5112	palindromic
Alkaline phosphatase	Type 2 diabetes with nephropathy	rs7115703	palindromic
Alkaline phosphatase	Type 2 diabetes with nephropathy	rs764036	palindromic
Alkaline phosphatase	Type 2 diabetes with nephropathy	rs9565082	palindromic
Gamma-glutamyl transferase	Diabetic retinopathy	rs1778793	palindromic
Gamma-glutamyl transferase	Type 1 diabetes with retinopathy	rs1778793	palindromic
Gamma-glutamyl transferase	Type 2 diabetes with retinopathy	rs1778793	palindromic
Gamma-glutamyl transferase	Diabetic nephropathy	rs1778793	palindromic
Gamma-glutamyl transferase	Type 1 diabetes with nephropathy	rs1778793	palindromic
Gamma-glutamyl transferase	Type 2 diabetes with nephropathy	rs1778793	palindromic
