# Supplementary material for: Causal associations between liver enzymes and diabetic microvascular complications: A univariable and multivariable Mendelian randomization
Source: PLoS One. 2024 Jan 17;19(1):e0296894. doi: 10.1371/journal.pone.0296894 (PMC10793938; doi:10.1371/journal.pone.0296894)
Supplement: S8 Table — (XLSX) [file pone.0296894.s014.xlsx]

## Sheet: Sheet1
Supplementary Table S8. The SNPs that were associated with the outcome.
Exposure	Outcome	SNP	P-value
Alanine aminotransferase	Diabetic retinopathy	rs1126506	5.58342e-22
Alanine aminotransferase	Diabetic retinopathy	rs429358	5.67414e-12
Alanine aminotransferase	Diabetic retinopathy	rs686250	8.86543e-24
Alanine aminotransferase	Type 1 diabetes with retinopathy	rs1126506	6.4983e-51
Alanine aminotransferase	Type 1 diabetes with retinopathy	rs686250	1.83992e-54
Alanine aminotransferase	Type 2 diabetes with retinopathy	rs62033400	3.39102e-08
Alanine aminotransferase	Type 2 diabetes with retinopathy	rs429358	2.03297e-08
Alanine aminotransferase	Diabetic nephropathy	rs1126506	3.92998e-10
Alanine aminotransferase	Diabetic nephropathy	rs2943654	3.4633e-08
Alanine aminotransferase	Type 1 diabetes with nephropathy	rs1126506	2.12178e-15
Alanine aminotransferase	Type 1 diabetes with nephropathy	rs686250	5.89386e-14
Aspartate aminotransferase	Diabetic retinopathy	rs201376697	2.19028e-33
Aspartate aminotransferase	Diabetic retinopathy	rs34656207	3.44033e-88
Aspartate aminotransferase	Diabetic retinopathy	rs9273364	1e-200
Aspartate aminotransferase	Type 1 diabetes with retinopathy	rs11672900	1.65814e-09
Aspartate aminotransferase	Type 1 diabetes with retinopathy	rs201376697	2.57632e-106
Aspartate aminotransferase	Type 1 diabetes with retinopathy	rs34656207	1e-200
Aspartate aminotransferase	Type 1 diabetes with retinopathy	rs9273364	1e-200
Aspartate aminotransferase	Type 2 diabetes with retinopathy	rs201376697	4.69451e-08
Aspartate aminotransferase	Type 2 diabetes with retinopathy	rs34656207	4.46786e-17
Aspartate aminotransferase	Type 2 diabetes with retinopathy	rs9273364	4.03738e-76
Aspartate aminotransferase	Diabetic nephropathy	rs201376697	5.26138e-24
Aspartate aminotransferase	Diabetic nephropathy	rs2972156	4.12582e-08
Aspartate aminotransferase	Diabetic nephropathy	rs34656207	2.3297e-30
Aspartate aminotransferase	Diabetic nephropathy	rs9273364	3.96278e-172
Aspartate aminotransferase	Type 1 diabetes with nephropathy	rs201376697	3.09457e-26
Aspartate aminotransferase	Type 1 diabetes with nephropathy	rs34656207	3.19154e-64
Aspartate aminotransferase	Type 1 diabetes with nephropathy	rs9273364	1e-200
Aspartate aminotransferase	Type 2 diabetes with nephropathy	rs9273364	1.41124e-17
Alkaline phosphatase	Diabetic retinopathy	rs1391373	5.46009e-96
Alkaline phosphatase	Type 1 diabetes with retinopathy	rs1391373	1e-200
Alkaline phosphatase	Type 1 diabetes with retinopathy	rs601338	3.36977e-11
Alkaline phosphatase	Type 2 diabetes with retinopathy	rs1391373	5.98412e-21
Alkaline phosphatase	Diabetic nephropathy	rs1391373	2.97167e-36
Alkaline phosphatase	Type 1 diabetes with nephropathy	rs1391373	2.75613e-71
Gamma-glutamyl transferase	Type 1 diabetes with retinopathy	rs601338	3.36977e-11
