# Supplementary material for: Causal associations between liver enzymes and diabetic microvascular complications: A univariable and multivariable Mendelian randomization
Source: PLoS One. 2024 Jan 17;19(1):e0296894. doi: 10.1371/journal.pone.0296894 (PMC10793938; doi:10.1371/journal.pone.0296894)
Supplement: S9 Table — (XLSX) [file pone.0296894.s015.xlsx]

## Sheet: Sheet1
Supplementary Table S9. The SNPs that were associated with cofounders.
Exposure	Outcome	SNP	Cofounders	P-value
Alanine aminotransferase	Diabetic retinopathy	rs13389219	Body mass index	2.6e-10
Alanine aminotransferase	Diabetic retinopathy	rs188247550	Type 2 diabetes	5e-06
Alanine aminotransferase	Diabetic retinopathy	rs2862954	Type 2 diabetes	2e-10
Alanine aminotransferase	Diabetic retinopathy	rs28929474	Systolic blood pressure	2e-08
Alanine aminotransferase	Diabetic retinopathy	rs4804833	Type 2 diabetes	8e-13
Alanine aminotransferase	Diabetic retinopathy	rs6066148	Hip circumference	1e-11
Alanine aminotransferase	Diabetic retinopathy	rs58542926	Type II diabetes	8.6e-12
Alanine aminotransferase	Diabetic retinopathy	rs62033400	Body mass index	1.07e-70
Alanine aminotransferase	Diabetic retinopathy	rs71666203	Waist circumference	1e-09
Alanine aminotransferase	Diabetic retinopathy	rs738409	Type 2 diabetes	2e-10
Alanine aminotransferase	Diabetic retinopathy	rs8182584	Body fat percentage	4.665e-14
Alanine aminotransferase	Diabetic retinopathy	rs12904	Weight	2.414e-08
Alanine aminotransferase	Diabetic retinopathy	rs2943654	Type II diabetes	3.3e-15
Alanine aminotransferase	Diabetic retinopathy	rs4077189	Body mass index	8.137e-17
Alanine aminotransferase	Type 1 diabetes with retinopathy	rs13389219	Body mass index	2.6e-10
Alanine aminotransferase	Type 1 diabetes with retinopathy	rs188247550	Type 2 diabetes	5e-06
Alanine aminotransferase	Type 1 diabetes with retinopathy	rs2862954	Type 2 diabetes	2e-10
Alanine aminotransferase	Type 1 diabetes with retinopathy	rs28929474	Systolic blood pressure	2e-08
Alanine aminotransferase	Type 1 diabetes with retinopathy	rs4804833	Type 2 diabetes	8e-13
Alanine aminotransferase	Type 1 diabetes with retinopathy	rs6066148	Hip circumference	1e-11
Alanine aminotransferase	Type 1 diabetes with retinopathy	rs58542926	Type II diabetes	8.6e-12
Alanine aminotransferase	Type 1 diabetes with retinopathy	rs62033400	Body mass index	1.07e-70
Alanine aminotransferase	Type 1 diabetes with retinopathy	rs71666203	Waist circumference	1e-09
Alanine aminotransferase	Type 1 diabetes with retinopathy	rs738409	Type 2 diabetes	2e-10
Alanine aminotransferase	Type 1 diabetes with retinopathy	rs8182584	Body fat percentage	4.665e-14
Alanine aminotransferase	Type 1 diabetes with retinopathy	rs12904	Weight	2.414e-08
Alanine aminotransferase	Type 1 diabetes with retinopathy	rs2943654	Type II diabetes	3.3e-15
Alanine aminotransferase	Type 1 diabetes with retinopathy	rs4077189	Body mass index	8.137e-17
Alanine aminotransferase	Type 2 diabetes with retinopathy	rs13389219	Body mass index	2.6e-10
Alanine aminotransferase	Type 2 diabetes with retinopathy	rs188247550	Type 2 diabetes	5e-06
Alanine aminotransferase	Type 2 diabetes with retinopathy	rs2862954	Type 2 diabetes	2e-10
Alanine aminotransferase	Type 2 diabetes with retinopathy	rs28929474	Systolic blood pressure	2e-08
Alanine aminotransferase	Type 2 diabetes with retinopathy	rs4804833	Type 2 diabetes	8e-13
Alanine aminotransferase	Type 2 diabetes with retinopathy	rs6066148	Hip circumference	1e-11
Alanine aminotransferase	Type 2 diabetes with retinopathy	rs58542926	Type II diabetes	8.6e-12
Alanine aminotransferase	Type 2 diabetes with retinopathy	rs62033400	Body mass index	1.07e-70
Alanine aminotransferase	Type 2 diabetes with retinopathy	rs71666203	Waist circumference	1e-09
Alanine aminotransferase	Type 2 diabetes with retinopathy	rs738409	Type 2 diabetes	2e-10
Alanine aminotransferase	Type 2 diabetes with retinopathy	rs8182584	Body fat percentage	4.665e-14
Alanine aminotransferase	Type 2 diabetes with retinopathy	rs12904	Weight	2.414e-08
Alanine aminotransferase	Type 2 diabetes with retinopathy	rs2943654	Type II diabetes	3.3e-15
Alanine aminotransferase	Type 2 diabetes with retinopathy	rs4077189	Body mass index	8.137e-17
Alanine aminotransferase	Diabetic nephropathy	rs13389219	Body mass index	2.6e-10
Alanine aminotransferase	Diabetic nephropathy	rs188247550	Type 2 diabetes	5e-06
Alanine aminotransferase	Diabetic nephropathy	rs2862954	Type 2 diabetes	2e-10
Alanine aminotransferase	Diabetic nephropathy	rs28929474	Systolic blood pressure	2e-08
Alanine aminotransferase	Diabetic nephropathy	rs4804833	Type 2 diabetes	8e-13
Alanine aminotransferase	Diabetic nephropathy	rs6066148	Hip circumference	1e-11
Alanine aminotransferase	Diabetic nephropathy	rs58542926	Type II diabetes	8.6e-12
Alanine aminotransferase	Diabetic nephropathy	rs62033400	Body mass index	1.07e-70
Alanine aminotransferase	Diabetic nephropathy	rs71666203	Waist circumference	1e-09
Alanine aminotransferase	Diabetic nephropathy	rs738409	Type 2 diabetes	2e-10
Alanine aminotransferase	Diabetic nephropathy	rs8182584	Body fat percentage	4.665e-14
Alanine aminotransferase	Diabetic nephropathy	rs12904	Weight	2.414e-08
Alanine aminotransferase	Diabetic nephropathy	rs2943654	Type II diabetes	3.3e-15
Alanine aminotransferase	Diabetic nephropathy	rs4077189	Body mass index	8.137e-17
Alanine aminotransferase	Type 1 diabetes with nephropathy	rs13389219	Body mass index	2.6e-10
Alanine aminotransferase	Type 1 diabetes with nephropathy	rs188247550	Type 2 diabetes	5e-06
Alanine aminotransferase	Type 1 diabetes with nephropathy	rs2862954	Type 2 diabetes	2e-10
Alanine aminotransferase	Type 1 diabetes with nephropathy	rs28929474	Systolic blood pressure	2e-08
Alanine aminotransferase	Type 1 diabetes with nephropathy	rs4804833	Type 2 diabetes	8e-13
Alanine aminotransferase	Type 1 diabetes with nephropathy	rs6066148	Hip circumference	1e-11
Alanine aminotransferase	Type 1 diabetes with nephropathy	rs58542926	Type II diabetes	8.6e-12
Alanine aminotransferase	Type 1 diabetes with nephropathy	rs62033400	Body mass index	1.07e-70
Alanine aminotransferase	Type 1 diabetes with nephropathy	rs71666203	Waist circumference	1e-09
Alanine aminotransferase	Type 1 diabetes with nephropathy	rs738409	Type 2 diabetes	2e-10
Alanine aminotransferase	Type 1 diabetes with nephropathy	rs8182584	Body fat percentage	4.665e-14
Alanine aminotransferase	Type 1 diabetes with nephropathy	rs12904	Weight	2.414e-08
Alanine aminotransferase	Type 1 diabetes with nephropathy	rs2943654	Type II diabetes	3.3e-15
Alanine aminotransferase	Type 1 diabetes with nephropathy	rs4077189	Body mass index	8.137e-17
Alanine aminotransferase	Type 2 diabetes with nephropathy	rs13389219	Body mass index	2.6e-10
Alanine aminotransferase	Type 2 diabetes with nephropathy	rs188247550	Type 2 diabetes	5e-06
Alanine aminotransferase	Type 2 diabetes with nephropathy	rs2862954	Type 2 diabetes	2e-10
Alanine aminotransferase	Type 2 diabetes with nephropathy	rs28929474	Systolic blood pressure	2e-08
Alanine aminotransferase	Type 2 diabetes with nephropathy	rs4804833	Type 2 diabetes	8e-13
Alanine aminotransferase	Type 2 diabetes with nephropathy	rs6066148	Hip circumference	1e-11
Alanine aminotransferase	Type 2 diabetes with nephropathy	rs58542926	Type II diabetes	8.6e-12
Alanine aminotransferase	Type 2 diabetes with nephropathy	rs62033400	Body mass index	1.07e-70
Alanine aminotransferase	Type 2 diabetes with nephropathy	rs71666203	Waist circumference	1e-09
Alanine aminotransferase	Type 2 diabetes with nephropathy	rs738409	Type 2 diabetes	2e-10
Alanine aminotransferase	Type 2 diabetes with nephropathy	rs8182584	Body fat percentage	4.665e-14
Alanine aminotransferase	Type 2 diabetes with nephropathy	rs12904	Weight	2.414e-08
Alanine aminotransferase	Type 2 diabetes with nephropathy	rs2943654	Type II diabetes	3.3e-15
Alanine aminotransferase	Type 2 diabetes with nephropathy	rs4077189	Body mass index	8.137e-17
Aspartate aminotransferase	Diabetic retinopathy	rs10769256	Body mass index	9.963e-10
Aspartate aminotransferase	Diabetic retinopathy	rs35518360	Body mass index	1.724e-27
Aspartate aminotransferase	Diabetic retinopathy	rs13179413	Self-reported hypertension	3.202e-10
Aspartate aminotransferase	Diabetic retinopathy	rs2972156	Type II diabetes	1.3e-15
Aspartate aminotransferase	Diabetic retinopathy	rs58542926	Type II diabetes	8.6e-12
Aspartate aminotransferase	Diabetic retinopathy	rs780095	Type II diabetes	1.7e-09
Aspartate aminotransferase	Diabetic retinopathy	rs11672900	Self-reported hypertension	1.821e-08
Aspartate aminotransferase	Diabetic retinopathy	rs630512	Diastolic blood pressure	2.651e-18
Aspartate aminotransferase	Diabetic retinopathy	rs72683923	Diastolic blood pressure	7.91e-10
Aspartate aminotransferase	Diabetic retinopathy	rs1002436	Systolic blood pressure	3.687e-09
Aspartate aminotransferase	Diabetic retinopathy	rs12044604	Systolic blood pressure	2.024e-11
Aspartate aminotransferase	Diabetic retinopathy	rs2980888	Body fat percentage	1.956e-08
Aspartate aminotransferase	Type 1 diabetes with retinopathy	rs10769256	Body mass index	9.963e-10
Aspartate aminotransferase	Type 1 diabetes with retinopathy	rs35518360	Body mass index	1.724e-27
Aspartate aminotransferase	Type 1 diabetes with retinopathy	rs13179413	Self-reported hypertension	3.202e-10
Aspartate aminotransferase	Type 1 diabetes with retinopathy	rs2972156	Type II diabetes	1.3e-15
Aspartate aminotransferase	Type 1 diabetes with retinopathy	rs58542926	Type II diabetes	8.6e-12
Aspartate aminotransferase	Type 1 diabetes with retinopathy	rs780095	Type II diabetes	1.7e-09
Aspartate aminotransferase	Type 1 diabetes with retinopathy	rs11672900	Self-reported hypertension	1.821e-08
Aspartate aminotransferase	Type 1 diabetes with retinopathy	rs630512	Diastolic blood pressure	2.651e-18
Aspartate aminotransferase	Type 1 diabetes with retinopathy	rs72683923	Diastolic blood pressure	7.91e-10
Aspartate aminotransferase	Type 1 diabetes with retinopathy	rs1002436	Systolic blood pressure	3.687e-09
Aspartate aminotransferase	Type 1 diabetes with retinopathy	rs12044604	Systolic blood pressure	2.024e-11
Aspartate aminotransferase	Type 1 diabetes with retinopathy	rs2980888	Body fat percentage	1.956e-08
Aspartate aminotransferase	Type 2 diabetes with retinopathy	rs10769256	Body mass index	9.963e-10
Aspartate aminotransferase	Type 2 diabetes with retinopathy	rs35518360	Body mass index	1.724e-27
Aspartate aminotransferase	Type 2 diabetes with retinopathy	rs13179413	Self-reported hypertension	3.202e-10
Aspartate aminotransferase	Type 2 diabetes with retinopathy	rs2972156	Type II diabetes	1.3e-15
Aspartate aminotransferase	Type 2 diabetes with retinopathy	rs58542926	Type II diabetes	8.6e-12
Aspartate aminotransferase	Type 2 diabetes with retinopathy	rs780095	Type II diabetes	1.7e-09
Aspartate aminotransferase	Type 2 diabetes with retinopathy	rs11672900	Self-reported hypertension	1.821e-08
Aspartate aminotransferase	Type 2 diabetes with retinopathy	rs630512	Diastolic blood pressure	2.651e-18
Aspartate aminotransferase	Type 2 diabetes with retinopathy	rs72683923	Diastolic blood pressure	7.91e-10
Aspartate aminotransferase	Type 2 diabetes with retinopathy	rs1002436	Systolic blood pressure	3.687e-09
Aspartate aminotransferase	Type 2 diabetes with retinopathy	rs12044604	Systolic blood pressure	2.024e-11
Aspartate aminotransferase	Type 2 diabetes with retinopathy	rs2980888	Body fat percentage	1.956e-08
Aspartate aminotransferase	Diabetic nephropathy	rs10769256	Body mass index	9.963e-10
Aspartate aminotransferase	Diabetic nephropathy	rs35518360	Body mass index	1.724e-27
Aspartate aminotransferase	Diabetic nephropathy	rs13179413	Self-reported hypertension	3.202e-10
Aspartate aminotransferase	Diabetic nephropathy	rs2972156	Type II diabetes	1.3e-15
Aspartate aminotransferase	Diabetic nephropathy	rs58542926	Type II diabetes	8.6e-12
Aspartate aminotransferase	Diabetic nephropathy	rs780095	Type II diabetes	1.7e-09
Aspartate aminotransferase	Diabetic nephropathy	rs11672900	Self-reported hypertension	1.821e-08
Aspartate aminotransferase	Diabetic nephropathy	rs630512	Diastolic blood pressure	2.651e-18
Aspartate aminotransferase	Diabetic nephropathy	rs72683923	Diastolic blood pressure	7.91e-10
Aspartate aminotransferase	Diabetic nephropathy	rs1002436	Systolic blood pressure	3.687e-09
Aspartate aminotransferase	Diabetic nephropathy	rs12044604	Systolic blood pressure	2.024e-11
Aspartate aminotransferase	Diabetic nephropathy	rs2980888	Body fat percentage	1.956e-08
Aspartate aminotransferase	Type 1 diabetes with nephropathy	rs10769256	Body mass index	9.963e-10
Aspartate aminotransferase	Type 1 diabetes with nephropathy	rs35518360	Body mass index	1.724e-27
Aspartate aminotransferase	Type 1 diabetes with nephropathy	rs13179413	Self-reported hypertension	3.202e-10
Aspartate aminotransferase	Type 1 diabetes with nephropathy	rs2972156	Type II diabetes	1.3e-15
Aspartate aminotransferase	Type 1 diabetes with nephropathy	rs58542926	Type II diabetes	8.6e-12
Aspartate aminotransferase	Type 1 diabetes with nephropathy	rs780095	Type II diabetes	1.7e-09
Aspartate aminotransferase	Type 1 diabetes with nephropathy	rs11672900	Self-reported hypertension	1.821e-08
Aspartate aminotransferase	Type 1 diabetes with nephropathy	rs630512	Diastolic blood pressure	2.651e-18
Aspartate aminotransferase	Type 1 diabetes with nephropathy	rs72683923	Diastolic blood pressure	7.91e-10
Aspartate aminotransferase	Type 1 diabetes with nephropathy	rs1002436	Systolic blood pressure	3.687e-09
Aspartate aminotransferase	Type 1 diabetes with nephropathy	rs12044604	Systolic blood pressure	2.024e-11
Aspartate aminotransferase	Type 1 diabetes with nephropathy	rs2980888	Body fat percentage	1.956e-08
Aspartate aminotransferase	Type 2 diabetes with nephropathy	rs10769256	Body mass index	9.963e-10
Aspartate aminotransferase	Type 2 diabetes with nephropathy	rs35518360	Body mass index	1.724e-27
Aspartate aminotransferase	Type 2 diabetes with nephropathy	rs13179413	Self-reported hypertension	3.202e-10
Aspartate aminotransferase	Type 2 diabetes with nephropathy	rs2972156	Type II diabetes	1.3e-15
Aspartate aminotransferase	Type 2 diabetes with nephropathy	rs58542926	Type II diabetes	8.6e-12
Aspartate aminotransferase	Type 2 diabetes with nephropathy	rs780095	Type II diabetes	1.7e-09
Aspartate aminotransferase	Type 2 diabetes with nephropathy	rs11672900	Self-reported hypertension	1.821e-08
Aspartate aminotransferase	Type 2 diabetes with nephropathy	rs630512	Diastolic blood pressure	2.651e-18
Aspartate aminotransferase	Type 2 diabetes with nephropathy	rs72683923	Diastolic blood pressure	7.91e-10
Aspartate aminotransferase	Type 2 diabetes with nephropathy	rs1002436	Systolic blood pressure	3.687e-09
Aspartate aminotransferase	Type 2 diabetes with nephropathy	rs12044604	Systolic blood pressure	2.024e-11
Aspartate aminotransferase	Type 2 diabetes with nephropathy	rs2980888	Body fat percentage	1.956e-08
Alkaline phosphatase	Diabetic retinopathy	rs1260326	Self-reported diabetes	2.161e-10
Alkaline phosphatase	Diabetic retinopathy	rs10741694	Vascular or heart problems diagnosed by doctor: high blood pressure	1.184e-11
Alkaline phosphatase	Diabetic retinopathy	rs1408272	HbA1c	3.628e-21
Alkaline phosphatase	Diabetic retinopathy	rs1077889	Body fat percentage	2.499e-12
Alkaline phosphatase	Diabetic retinopathy	rs252761	Hip circumference	1.757e-10
Alkaline phosphatase	Diabetic retinopathy	rs350832	Body mass index	2.56e-14
Alkaline phosphatase	Diabetic retinopathy	rs3936510	Waist to hip ratio adjusted for body mass index	3e-11
Alkaline phosphatase	Diabetic retinopathy	rs62120372	Body fat percentage	4.364e-18
Alkaline phosphatase	Diabetic retinopathy	rs645040	Body mass index	5.5e-11
Alkaline phosphatase	Diabetic retinopathy	rs28601761	Trunk fat mass	8.535e-13
Alkaline phosphatase	Diabetic retinopathy	rs58542926	Type II diabetes	8.6e-12
Alkaline phosphatase	Diabetic retinopathy	rs598710	Systolic blood pressure	8.189e-13
Alkaline phosphatase	Diabetic retinopathy	rs601338	Self-reported hypertension	1.61e-08
Alkaline phosphatase	Diabetic retinopathy	rs72801474	Self-reported hypertension	1.63e-08
Alkaline phosphatase	Type 1 diabetes with retinopathy	rs1260326	Self-reported diabetes	2.161e-10
Alkaline phosphatase	Type 1 diabetes with retinopathy	rs10741694	Vascular or heart problems diagnosed by doctor: high blood pressure	1.184e-11
Alkaline phosphatase	Type 1 diabetes with retinopathy	rs1408272	HbA1c	3.628e-21
Alkaline phosphatase	Type 1 diabetes with retinopathy	rs1077889	Body fat percentage	2.499e-12
Alkaline phosphatase	Type 1 diabetes with retinopathy	rs252761	Hip circumference	1.757e-10
Alkaline phosphatase	Type 1 diabetes with retinopathy	rs350832	Body mass index	2.56e-14
Alkaline phosphatase	Type 1 diabetes with retinopathy	rs3936510	Waist to hip ratio adjusted for body mass index	3e-11
Alkaline phosphatase	Type 1 diabetes with retinopathy	rs62120372	Body fat percentage	4.364e-18
Alkaline phosphatase	Type 1 diabetes with retinopathy	rs645040	Body mass index	5.5e-11
Alkaline phosphatase	Type 1 diabetes with retinopathy	rs28601761	Trunk fat mass	8.535e-13
Alkaline phosphatase	Type 1 diabetes with retinopathy	rs58542926	Type II diabetes	8.6e-12
Alkaline phosphatase	Type 1 diabetes with retinopathy	rs598710	Systolic blood pressure	8.189e-13
Alkaline phosphatase	Type 1 diabetes with retinopathy	rs601338	Self-reported hypertension	1.61e-08
Alkaline phosphatase	Type 1 diabetes with retinopathy	rs72801474	Self-reported hypertension	1.63e-08
Alkaline phosphatase	Type 2 diabetes with retinopathy	rs1260326	Self-reported diabetes	2.161e-10
Alkaline phosphatase	Type 2 diabetes with retinopathy	rs10741694	Vascular or heart problems diagnosed by doctor: high blood pressure	1.184e-11
Alkaline phosphatase	Type 2 diabetes with retinopathy	rs1408272	HbA1c	3.628e-21
Alkaline phosphatase	Type 2 diabetes with retinopathy	rs1077889	Body fat percentage	2.499e-12
Alkaline phosphatase	Type 2 diabetes with retinopathy	rs252761	Hip circumference	1.757e-10
Alkaline phosphatase	Type 2 diabetes with retinopathy	rs350832	Body mass index	2.56e-14
Alkaline phosphatase	Type 2 diabetes with retinopathy	rs3936510	Waist to hip ratio adjusted for body mass index	3e-11
Alkaline phosphatase	Type 2 diabetes with retinopathy	rs62120372	Body fat percentage	4.364e-18
Alkaline phosphatase	Type 2 diabetes with retinopathy	rs645040	Body mass index	5.5e-11
Alkaline phosphatase	Type 2 diabetes with retinopathy	rs28601761	Trunk fat mass	8.535e-13
Alkaline phosphatase	Type 2 diabetes with retinopathy	rs58542926	Type II diabetes	8.6e-12
Alkaline phosphatase	Type 2 diabetes with retinopathy	rs598710	Systolic blood pressure	8.189e-13
Alkaline phosphatase	Type 2 diabetes with retinopathy	rs601338	Self-reported hypertension	1.61e-08
Alkaline phosphatase	Type 2 diabetes with retinopathy	rs72801474	Self-reported hypertension	1.63e-08
Alkaline phosphatase	Diabetic nephropathy	rs1260326	Self-reported diabetes	2.161e-10
Alkaline phosphatase	Diabetic nephropathy	rs10741694	Vascular or heart problems diagnosed by doctor: high blood pressure	1.184e-11
Alkaline phosphatase	Diabetic nephropathy	rs1408272	HbA1c	3.628e-21
Alkaline phosphatase	Diabetic nephropathy	rs1077889	Body fat percentage	2.499e-12
Alkaline phosphatase	Diabetic nephropathy	rs252761	Hip circumference	1.757e-10
Alkaline phosphatase	Diabetic nephropathy	rs350832	Body mass index	2.56e-14
Alkaline phosphatase	Diabetic nephropathy	rs3936510	Waist to hip ratio adjusted for body mass index	3e-11
Alkaline phosphatase	Diabetic nephropathy	rs62120372	Body fat percentage	4.364e-18
Alkaline phosphatase	Diabetic nephropathy	rs645040	Body mass index	5.5e-11
Alkaline phosphatase	Diabetic nephropathy	rs28601761	Trunk fat mass	8.535e-13
Alkaline phosphatase	Diabetic nephropathy	rs58542926	Type II diabetes	8.6e-12
Alkaline phosphatase	Diabetic nephropathy	rs598710	Systolic blood pressure	8.189e-13
Alkaline phosphatase	Diabetic nephropathy	rs601338	Self-reported hypertension	1.61e-08
Alkaline phosphatase	Diabetic nephropathy	rs72801474	Self-reported hypertension	1.63e-08
Alkaline phosphatase	Type 1 diabetes with nephropathy	rs1260326	Self-reported diabetes	2.161e-10
Alkaline phosphatase	Type 1 diabetes with nephropathy	rs10741694	Vascular or heart problems diagnosed by doctor: high blood pressure	1.184e-11
Alkaline phosphatase	Type 1 diabetes with nephropathy	rs1408272	HbA1c	3.628e-21
Alkaline phosphatase	Type 1 diabetes with nephropathy	rs1077889	Body fat percentage	2.499e-12
Alkaline phosphatase	Type 1 diabetes with nephropathy	rs252761	Hip circumference	1.757e-10
Alkaline phosphatase	Type 1 diabetes with nephropathy	rs350832	Body mass index	2.56e-14
Alkaline phosphatase	Type 1 diabetes with nephropathy	rs3936510	Waist to hip ratio adjusted for body mass index	3e-11
Alkaline phosphatase	Type 1 diabetes with nephropathy	rs62120372	Body fat percentage	4.364e-18
Alkaline phosphatase	Type 1 diabetes with nephropathy	rs645040	Body mass index	5.5e-11
Alkaline phosphatase	Type 1 diabetes with nephropathy	rs28601761	Trunk fat mass	8.535e-13
Alkaline phosphatase	Type 1 diabetes with nephropathy	rs58542926	Type II diabetes	8.6e-12
Alkaline phosphatase	Type 1 diabetes with nephropathy	rs598710	Systolic blood pressure	8.189e-13
Alkaline phosphatase	Type 1 diabetes with nephropathy	rs601338	Self-reported hypertension	1.61e-08
Alkaline phosphatase	Type 1 diabetes with nephropathy	rs72801474	Self-reported hypertension	1.63e-08
Alkaline phosphatase	Type 2 diabetes with nephropathy	rs1260326	Self-reported diabetes	2.161e-10
Alkaline phosphatase	Type 2 diabetes with nephropathy	rs10741694	Vascular or heart problems diagnosed by doctor: high blood pressure	1.184e-11
Alkaline phosphatase	Type 2 diabetes with nephropathy	rs1408272	HbA1c	3.628e-21
Alkaline phosphatase	Type 2 diabetes with nephropathy	rs1077889	Body fat percentage	2.499e-12
Alkaline phosphatase	Type 2 diabetes with nephropathy	rs252761	Hip circumference	1.757e-10
Alkaline phosphatase	Type 2 diabetes with nephropathy	rs350832	Body mass index	2.56e-14
Alkaline phosphatase	Type 2 diabetes with nephropathy	rs3936510	Waist to hip ratio adjusted for body mass index	3e-11
Alkaline phosphatase	Type 2 diabetes with nephropathy	rs62120372	Body fat percentage	4.364e-18
Alkaline phosphatase	Type 2 diabetes with nephropathy	rs645040	Body mass index	5.5e-11
Alkaline phosphatase	Type 2 diabetes with nephropathy	rs28601761	Trunk fat mass	8.535e-13
Alkaline phosphatase	Type 2 diabetes with nephropathy	rs58542926	Type II diabetes	8.6e-12
Alkaline phosphatase	Type 2 diabetes with nephropathy	rs598710	Systolic blood pressure	8.189e-13
Alkaline phosphatase	Type 2 diabetes with nephropathy	rs601338	Self-reported hypertension	1.61e-08
Alkaline phosphatase	Type 2 diabetes with nephropathy	rs72801474	Self-reported hypertension	1.63e-08
Gamma-glutamyl transferase	Diabetic retinopathy	rs11630468	Body mass index	2.359e-08
Gamma-glutamyl transferase	Diabetic retinopathy	rs1260326	Type II diabetes	3.7e-09
Gamma-glutamyl transferase	Diabetic retinopathy	rs17036160	Type II diabetes	9.6e-13
Gamma-glutamyl transferase	Diabetic retinopathy	rs1800961	Diabetes diagnosed by doctor	1.398e-09
Gamma-glutamyl transferase	Diabetic retinopathy	rs2493415	Self-reported diabetes	1.352e-08
Gamma-glutamyl transferase	Diabetic retinopathy	rs635634	Diastolic blood pressure	1.665e-10
Gamma-glutamyl transferase	Diabetic retinopathy	rs10922478	Systolic blood pressure	3.769e-09
Gamma-glutamyl transferase	Diabetic retinopathy	rs601338	Self-reported hypertension	1.615e-08
Gamma-glutamyl transferase	Diabetic retinopathy	rs7087998	Self-reported hypertension	5.54e-09
Gamma-glutamyl transferase	Diabetic retinopathy	rs2954022	Trunk fat mass	5.091e-10
Gamma-glutamyl transferase	Diabetic retinopathy	rs7247349	Trunk fat percentage	6.674e-12
Gamma-glutamyl transferase	Diabetic retinopathy	rs848486	Whole body fat mass	1.122e-08
Gamma-glutamyl transferase	Type 1 diabetes with retinopathy	rs11630468	Body mass index	2.359e-08
Gamma-glutamyl transferase	Type 1 diabetes with retinopathy	rs1260326	Type II diabetes	3.7e-09
Gamma-glutamyl transferase	Type 1 diabetes with retinopathy	rs17036160	Type II diabetes	9.6e-13
Gamma-glutamyl transferase	Type 1 diabetes with retinopathy	rs1800961	Diabetes diagnosed by doctor	1.398e-09
Gamma-glutamyl transferase	Type 1 diabetes with retinopathy	rs2493415	Self-reported diabetes	1.352e-08
Gamma-glutamyl transferase	Type 1 diabetes with retinopathy	rs635634	Diastolic blood pressure	1.665e-10
Gamma-glutamyl transferase	Type 1 diabetes with retinopathy	rs10922478	Systolic blood pressure	3.769e-09
Gamma-glutamyl transferase	Type 1 diabetes with retinopathy	rs601338	Self-reported hypertension	1.615e-08
Gamma-glutamyl transferase	Type 1 diabetes with retinopathy	rs7087998	Self-reported hypertension	5.54e-09
Gamma-glutamyl transferase	Type 1 diabetes with retinopathy	rs2954022	Trunk fat mass	5.091e-10
Gamma-glutamyl transferase	Type 1 diabetes with retinopathy	rs7247349	Trunk fat percentage	6.674e-12
Gamma-glutamyl transferase	Type 1 diabetes with retinopathy	rs848486	Whole body fat mass	1.122e-08
Gamma-glutamyl transferase	Type 2 diabetes with retinopathy	rs11630468	Body mass index	2.359e-08
Gamma-glutamyl transferase	Type 2 diabetes with retinopathy	rs1260326	Type II diabetes	3.7e-09
Gamma-glutamyl transferase	Type 2 diabetes with retinopathy	rs17036160	Type II diabetes	9.6e-13
Gamma-glutamyl transferase	Type 2 diabetes with retinopathy	rs1800961	Diabetes diagnosed by doctor	1.398e-09
Gamma-glutamyl transferase	Type 2 diabetes with retinopathy	rs2493415	Self-reported diabetes	1.352e-08
Gamma-glutamyl transferase	Type 2 diabetes with retinopathy	rs635634	Diastolic blood pressure	1.665e-10
Gamma-glutamyl transferase	Type 2 diabetes with retinopathy	rs10922478	Systolic blood pressure	3.769e-09
Gamma-glutamyl transferase	Type 2 diabetes with retinopathy	rs601338	Self-reported hypertension	1.615e-08
Gamma-glutamyl transferase	Type 2 diabetes with retinopathy	rs7087998	Self-reported hypertension	5.54e-09
Gamma-glutamyl transferase	Type 2 diabetes with retinopathy	rs2954022	Trunk fat mass	5.091e-10
Gamma-glutamyl transferase	Type 2 diabetes with retinopathy	rs7247349	Trunk fat percentage	6.674e-12
Gamma-glutamyl transferase	Type 2 diabetes with retinopathy	rs848486	Whole body fat mass	1.122e-08
Gamma-glutamyl transferase	Diabetic nephropathy	rs11630468	Body mass index	2.359e-08
Gamma-glutamyl transferase	Diabetic nephropathy	rs1260326	Type II diabetes	3.7e-09
Gamma-glutamyl transferase	Diabetic nephropathy	rs17036160	Type II diabetes	9.6e-13
Gamma-glutamyl transferase	Diabetic nephropathy	rs1800961	Diabetes diagnosed by doctor	1.398e-09
Gamma-glutamyl transferase	Diabetic nephropathy	rs2493415	Self-reported diabetes	1.352e-08
Gamma-glutamyl transferase	Diabetic nephropathy	rs635634	Diastolic blood pressure	1.665e-10
Gamma-glutamyl transferase	Diabetic nephropathy	rs10922478	Systolic blood pressure	3.769e-09
Gamma-glutamyl transferase	Diabetic nephropathy	rs601338	Self-reported hypertension	1.615e-08
Gamma-glutamyl transferase	Diabetic nephropathy	rs7087998	Self-reported hypertension	5.54e-09
Gamma-glutamyl transferase	Diabetic nephropathy	rs2954022	Trunk fat mass	5.091e-10
Gamma-glutamyl transferase	Diabetic nephropathy	rs7247349	Trunk fat percentage	6.674e-12
Gamma-glutamyl transferase	Diabetic nephropathy	rs848486	Whole body fat mass	1.122e-08
Gamma-glutamyl transferase	Type 1 diabetes with nephropathy	rs11630468	Body mass index	2.359e-08
Gamma-glutamyl transferase	Type 1 diabetes with nephropathy	rs1260326	Type II diabetes	3.7e-09
Gamma-glutamyl transferase	Type 1 diabetes with nephropathy	rs17036160	Type II diabetes	9.6e-13
Gamma-glutamyl transferase	Type 1 diabetes with nephropathy	rs1800961	Diabetes diagnosed by doctor	1.398e-09
Gamma-glutamyl transferase	Type 1 diabetes with nephropathy	rs2493415	Self-reported diabetes	1.352e-08
Gamma-glutamyl transferase	Type 1 diabetes with nephropathy	rs635634	Diastolic blood pressure	1.665e-10
Gamma-glutamyl transferase	Type 1 diabetes with nephropathy	rs10922478	Systolic blood pressure	3.769e-09
Gamma-glutamyl transferase	Type 1 diabetes with nephropathy	rs601338	Self-reported hypertension	1.615e-08
Gamma-glutamyl transferase	Type 1 diabetes with nephropathy	rs7087998	Self-reported hypertension	5.54e-09
Gamma-glutamyl transferase	Type 1 diabetes with nephropathy	rs2954022	Trunk fat mass	5.091e-10
Gamma-glutamyl transferase	Type 1 diabetes with nephropathy	rs7247349	Trunk fat percentage	6.674e-12
Gamma-glutamyl transferase	Type 1 diabetes with nephropathy	rs848486	Whole body fat mass	1.122e-08
Gamma-glutamyl transferase	Type 2 diabetes with nephropathy	rs11630468	Body mass index	2.359e-08
Gamma-glutamyl transferase	Type 2 diabetes with nephropathy	rs1260326	Type II diabetes	3.7e-09
Gamma-glutamyl transferase	Type 2 diabetes with nephropathy	rs17036160	Type II diabetes	9.6e-13
Gamma-glutamyl transferase	Type 2 diabetes with nephropathy	rs1800961	Diabetes diagnosed by doctor	1.398e-09
Gamma-glutamyl transferase	Type 2 diabetes with nephropathy	rs2493415	Self-reported diabetes	1.352e-08
Gamma-glutamyl transferase	Type 2 diabetes with nephropathy	rs635634	Diastolic blood pressure	1.665e-10
Gamma-glutamyl transferase	Type 2 diabetes with nephropathy	rs10922478	Systolic blood pressure	3.769e-09
Gamma-glutamyl transferase	Type 2 diabetes with nephropathy	rs601338	Self-reported hypertension	1.615e-08
Gamma-glutamyl transferase	Type 2 diabetes with nephropathy	rs7087998	Self-reported hypertension	5.54e-09
Gamma-glutamyl transferase	Type 2 diabetes with nephropathy	rs2954022	Trunk fat mass	5.091e-10
Gamma-glutamyl transferase	Type 2 diabetes with nephropathy	rs7247349	Trunk fat percentage	6.674e-12
Gamma-glutamyl transferase	Type 2 diabetes with nephropathy	rs848486	Whole body fat mass	1.122e-08
