# Supplementary material for: Causal associations between liver enzymes and diabetic microvascular complications: A univariable and multivariable Mendelian randomization
Source: PLoS One. 2024 Jan 17;19(1):e0296894. doi: 10.1371/journal.pone.0296894 (PMC10793938; doi:10.1371/journal.pone.0296894)
Supplement: S10 Table — (XLSX) [file pone.0296894.s016.xlsx]

## Sheet: Sheet1
Supplementary Table S10. The SNPs that were detected as outliers by MR-PRESSO.
Exposure	Outcome	SNP	P-value
Alanine aminotransferase	Type 2 diabetes with retinopathy	rs4135250	0.034
Alanine aminotransferase	Type 2 diabetes with retinopathy	rs4084164	0.006
Alanine aminotransferase	Type 2 diabetes with retinopathy	rs2642438	0.048
Alanine aminotransferase	Type 2 diabetes with retinopathy	rs1126506	0.016
Alanine aminotransferase	Type 2 diabetes with retinopathy	rs498475	0.022
Alanine aminotransferase	Diabetic nephropathy	rs34082903	0.025
Alanine aminotransferase	Diabetic nephropathy	rs4841133	0.03
Alanine aminotransferase	Diabetic nephropathy	rs686250	0.002
Alanine aminotransferase	Diabetic nephropathy	rs429358	0.043
Alanine aminotransferase	Type 2 diabetes with nephropathy	rs35149321	0.021
Alanine aminotransferase	Type 2 diabetes with nephropathy	rs429358	0.011
Aspartate aminotransferase	Diabetic retinopathy	rs628401	0.017
Aspartate aminotransferase	Type 1 diabetes with retinopathy	rs738409	0.044
Aspartate aminotransferase	Type 1 diabetes with retinopathy	rs12359178	0.015
Aspartate aminotransferase	Type 2 diabetes with retinopathy	rs201376697	0.005
Aspartate aminotransferase	Type 2 diabetes with retinopathy	rs899729	0.017
Aspartate aminotransferase	Type 2 diabetes with retinopathy	rs11714389	0.042
Aspartate aminotransferase	Type 2 diabetes with retinopathy	rs57562692	0.027
Aspartate aminotransferase	Diabetic nephropathy	rs2367585	0.008
Aspartate aminotransferase	Type 1 diabetes with nephropathy	rs12359178	0.0469
Alkaline phosphatase	Diabetic retinopathy	rs2393791	0.029
Alkaline phosphatase	Type 1 diabetes with retinopathy	rs6469788	0.011
Alkaline phosphatase	Type 1 diabetes with retinopathy	rs7855852	0.048
Alkaline phosphatase	Type 1 diabetes with retinopathy	rs114639894	0.011
Alkaline phosphatase	Type 2 diabetes with retinopathy	rs603424	0.023
Alkaline phosphatase	Diabetic nephropathy	rs56222534	0.041
Alkaline phosphatase	Diabetic nephropathy	rs41282145	0.01
Alkaline phosphatase	Diabetic nephropathy	rs2393791	0.033
Gamma-glutamyl transferase	Diabetic retinopathy	rs9738226	0.015
Gamma-glutamyl transferase	Diabetic nephropathy	rs9738226	0.017
Gamma-glutamyl transferase	Type 1 diabetes with nephropathy	rs9738226	0.0099
Gamma-glutamyl transferase	Type 1 diabetes with nephropathy	rs3859862	0.023
Gamma-glutamyl transferase	Type 2 diabetes with nephropathy	rs9738226	0.047
Gamma-glutamyl transferase	Type 2 diabetes with nephropathy	rs3859862	0.031
