# Supplementary material for: Causal associations between liver enzymes and diabetic microvascular complications: A univariable and multivariable Mendelian randomization
Source: PLoS One. 2024 Jan 17;19(1):e0296894. doi: 10.1371/journal.pone.0296894 (PMC10793938; doi:10.1371/journal.pone.0296894)
Supplement: S11 Table — (XLSX) [file pone.0296894.s017.xlsx]

## Sheet: Sheet1
Supplementary Table S11. The SNPs that were utilized in MVMR.
SNP	ALT_HbA1c	ALT_SBP	ALT_DBP	ALT_HbA1c_SBP	ALT_HbA1c_DBP	AST_HbA1c	AST_SBP	AST_DBP	AST_HbA1c_SBP	AST_HbA1c_DBP
rs142451335	YES	NO	NO	NO	NO	NO	NO	NO	NO	NO
rs1175549	YES	NO	NO	NO	NO	YES	NO	NO	NO	NO
rs1497406	YES	NO	NO	NO	NO	YES	NO	NO	NO	NO
rs2375278	YES	NO	NO	YES	NO	YES	NO	NO	YES	NO
rs114165349	YES	YES	NO	YES	NO	NO	NO	NO	NO	NO
rs71666203	YES	NO	YES	NO	YES	NO	NO	NO	NO	NO
rs2783489	YES	NO	YES	NO	YES	NO	NO	NO	NO	NO
rs267738	YES	NO	NO	YES	YES	YES	NO	NO	YES	YES
rs857725	YES	NO	NO	YES	YES	YES	NO	NO	YES	YES
rs7547793	YES	NO	NO	NO	YES	YES	NO	NO	NO	YES
rs61838776	YES	YES	NO	YES	NO	NO	NO	NO	NO	NO
rs10754559	YES	YES	NO	YES	NO	NO	NO	NO	NO	NO
rs10169706	YES	NO	NO	YES	YES	YES	NO	NO	YES	YES
rs12612492	YES	NO	NO	YES	YES	YES	NO	NO	YES	YES
rs1367173	YES	NO	NO	NO	NO	NO	NO	NO	NO	NO
rs115445558	YES	NO	NO	NO	NO	NO	NO	NO	NO	NO
rs1545223	YES	NO	NO	NO	NO	NO	NO	NO	NO	NO
rs55709272	YES	NO	NO	NO	NO	NO	NO	NO	NO	NO
rs13419763	YES	NO	NO	NO	YES	YES	NO	NO	NO	NO
rs9818758	YES	NO	NO	NO	NO	YES	NO	NO	NO	NO
rs10935752	YES	NO	NO	NO	NO	NO	NO	NO	NO	NO
rs9854955	YES	NO	NO	NO	NO	NO	NO	NO	NO	NO
rs6441311	YES	NO	NO	NO	NO	NO	NO	NO	NO	NO
rs13089972	YES	NO	NO	NO	YES	YES	NO	NO	NO	YES
rs79287178	YES	NO	NO	NO	NO	NO	NO	NO	NO	NO
rs3129317	YES	NO	NO	NO	NO	NO	NO	NO	NO	NO
rs28431971	YES	NO	NO	NO	NO	NO	NO	NO	NO	NO
rs4835265	YES	YES	YES	YES	YES	NO	NO	YES	NO	NO
rs6888304	YES	YES	YES	YES	YES	NO	NO	NO	NO	NO
rs682798	YES	YES	NO	YES	NO	NO	NO	NO	NO	NO
rs251023	YES	NO	NO	NO	NO	NO	NO	NO	NO	NO
rs6877043	YES	NO	NO	NO	NO	YES	NO	NO	NO	NO
rs3778321	YES	NO	NO	NO	YES	YES	NO	NO	NO	YES
rs9471972	YES	NO	NO	NO	NO	NO	NO	NO	NO	NO
rs9376090	YES	NO	NO	NO	NO	YES	NO	NO	NO	NO
rs13235365	YES	NO	NO	NO	NO	NO	NO	NO	NO	NO
rs2908277	YES	NO	NO	YES	YES	YES	NO	NO	YES	YES
rs2971670	YES	NO	NO	YES	YES	YES	NO	NO	YES	YES
rs6460047	YES	YES	YES	YES	YES	NO	NO	NO	NO	NO
rs10949830	YES	NO	NO	NO	NO	NO	NO	NO	NO	NO
rs1468615	YES	YES	NO	YES	NO	NO	NO	NO	NO	NO
rs445	YES	NO	NO	NO	NO	NO	NO	NO	NO	NO
rs4727979	YES	NO	NO	NO	NO	YES	NO	NO	NO	NO
rs2980679	YES	YES	YES	YES	YES	NO	NO	NO	NO	NO
rs4841133	YES	NO	YES	NO	YES	NO	NO	NO	NO	NO
rs6474359	YES	NO	NO	YES	YES	YES	NO	NO	YES	YES
rs4737009	YES	NO	NO	YES	YES	YES	NO	NO	YES	YES
rs13275089	YES	NO	NO	NO	NO	NO	NO	NO	NO	NO
rs112574791	YES	NO	NO	NO	NO	NO	NO	NO	NO	NO
rs75981645	YES	NO	NO	NO	NO	NO	NO	NO	NO	NO
rs7861647	YES	NO	NO	YES	YES	YES	NO	NO	YES	YES
rs61750929	YES	NO	NO	YES	YES	YES	NO	NO	YES	YES
rs7029757	YES	NO	NO	NO	NO	NO	NO	NO	NO	NO
rs651007	YES	NO	NO	NO	NO	NO	NO	NO	NO	NO
rs10450314	YES	NO	NO	NO	NO	NO	NO	NO	NO	NO
rs9645499	YES	NO	NO	YES	NO	NO	NO	NO	NO	NO
rs17476364	YES	NO	NO	YES	YES	YES	NO	NO	YES	YES
rs10430531	YES	YES	YES	YES	YES	NO	YES	NO	NO	NO
rs10788572	YES	YES	YES	YES	YES	NO	NO	NO	NO	NO
rs2862954	YES	YES	YES	YES	YES	YES	NO	NO	NO	NO
rs61873640	YES	NO	NO	NO	NO	NO	NO	NO	NO	NO
rs4917628	YES	YES	YES	YES	YES	NO	NO	NO	NO	NO
rs12414593	YES	NO	NO	NO	NO	NO	NO	NO	NO	NO
rs11601507	YES	NO	YES	NO	YES	YES	NO	NO	NO	NO
rs174559	YES	NO	NO	NO	YES	YES	NO	NO	NO	YES
rs3862796	YES	NO	YES	NO	YES	NO	NO	NO	NO	NO
rs12419615	YES	NO	NO	NO	NO	NO	NO	NO	NO	NO
rs75671243	YES	NO	YES	NO	YES	NO	NO	NO	NO	NO
rs608793	YES	NO	NO	NO	NO	YES	NO	NO	NO	NO
rs117233107	YES	NO	NO	NO	YES	YES	NO	NO	NO	YES
rs35221426	YES	YES	NO	YES	NO	NO	NO	NO	NO	NO
rs4760682	YES	NO	NO	NO	NO	YES	NO	NO	NO	NO
rs76533333	YES	NO	NO	YES	YES	YES	NO	NO	YES	YES
rs1278769	YES	NO	NO	NO	YES	YES	NO	NO	NO	YES
rs1712355	YES	NO	NO	NO	NO	YES	NO	NO	NO	NO
rs2139541	YES	NO	NO	YES	NO	NO	NO	NO	NO	NO
rs10151436	YES	NO	NO	YES	NO	YES	NO	NO	YES	NO
rs28929474	YES	YES	YES	YES	YES	YES	YES	YES	YES	YES
rs1535464	YES	NO	NO	NO	YES	YES	NO	NO	NO	YES
rs11070250	YES	NO	NO	NO	NO	NO	NO	NO	NO	NO
rs1077834	YES	NO	YES	NO	YES	NO	NO	NO	NO	NO
rs1657792	YES	NO	NO	NO	NO	NO	NO	NO	NO	NO
rs452306	YES	NO	NO	YES	NO	YES	NO	NO	YES	NO
rs8043119	YES	YES	NO	YES	NO	NO	NO	NO	NO	NO
rs141117801	YES	NO	NO	NO	NO	NO	NO	NO	NO	NO
rs11248914	YES	NO	NO	NO	NO	YES	NO	NO	NO	NO
rs11643024	YES	NO	NO	NO	NO	YES	NO	NO	NO	NO
rs246193	YES	YES	NO	YES	NO	NO	NO	NO	NO	NO
rs7198799	YES	NO	NO	NO	NO	YES	NO	NO	NO	NO
rs217184	YES	YES	NO	YES	YES	YES	NO	NO	NO	YES
rs837763	YES	NO	NO	YES	YES	YES	NO	NO	YES	YES
rs141034500	YES	NO	NO	NO	NO	NO	NO	NO	NO	NO
rs9914988	YES	NO	NO	YES	YES	YES	NO	NO	YES	YES
rs17138478	YES	NO	NO	NO	NO	NO	NO	NO	NO	NO
rs1801689	YES	YES	NO	YES	NO	YES	YES	NO	YES	NO
rs2613522	YES	NO	NO	NO	NO	YES	NO	NO	NO	NO
rs9909940	YES	NO	NO	YES	YES	YES	NO	NO	YES	YES
rs12968116	YES	YES	YES	YES	YES	NO	NO	NO	NO	NO
rs4503880	YES	YES	YES	YES	YES	NO	NO	NO	NO	NO
rs351973	YES	NO	NO	NO	NO	NO	NO	NO	NO	NO
rs17533945	YES	NO	NO	NO	NO	YES	NO	NO	NO	NO
rs58542926	YES	NO	NO	YES	YES	YES	NO	NO	YES	YES
rs188247550	YES	NO	NO	NO	NO	YES	NO	NO	NO	NO
rs2576452	YES	NO	NO	NO	NO	NO	NO	NO	NO	NO
rs4814175	YES	NO	NO	NO	NO	NO	NO	NO	NO	NO
rs6088662	YES	NO	NO	NO	NO	YES	NO	NO	NO	NO
rs6066148	YES	NO	NO	NO	NO	NO	NO	NO	NO	NO
rs737092	YES	NO	NO	NO	NO	YES	NO	NO	NO	NO
rs2898161	YES	NO	YES	NO	YES	NO	NO	NO	NO	NO
rs5752776	YES	NO	NO	NO	NO	NO	NO	NO	NO	NO
rs132642	YES	YES	YES	YES	YES	NO	NO	NO	NO	NO
rs738409	YES	YES	YES	YES	YES	YES	YES	YES	YES	YES
rs263532	NO	YES	NO	YES	NO	NO	YES	NO	YES	NO
rs6699618	NO	YES	NO	YES	NO	NO	NO	NO	YES	NO
rs75461554	NO	YES	NO	YES	NO	NO	YES	NO	YES	NO
rs1889785	NO	YES	YES	YES	YES	NO	YES	YES	YES	YES
rs404100	NO	YES	NO	NO	NO	NO	YES	NO	NO	NO
rs11210029	NO	YES	NO	YES	NO	NO	YES	NO	YES	NO
rs1408945	NO	YES	NO	YES	NO	NO	YES	NO	YES	NO
rs1209384	NO	YES	NO	YES	NO	NO	YES	NO	YES	NO
rs778124	NO	YES	NO	YES	NO	NO	YES	NO	YES	NO
rs61772592	NO	YES	NO	YES	NO	NO	NO	NO	YES	NO
rs12063372	NO	YES	NO	YES	NO	NO	YES	NO	YES	NO
rs12136922	NO	YES	NO	YES	NO	NO	YES	NO	YES	NO
rs658780	NO	YES	NO	YES	NO	NO	YES	NO	YES	NO
rs786923	NO	YES	NO	YES	NO	NO	YES	NO	YES	NO
rs7514579	NO	YES	NO	YES	NO	NO	YES	NO	YES	NO
rs59980837	NO	YES	NO	YES	NO	NO	NO	NO	YES	NO
rs1498308	NO	YES	YES	NO	NO	NO	NO	NO	NO	NO
rs12904	NO	YES	YES	NO	NO	NO	NO	NO	NO	NO
rs4082014	NO	YES	NO	NO	NO	NO	NO	NO	NO	NO
rs10914124	NO	YES	NO	YES	NO	NO	YES	NO	YES	NO
rs4651224	NO	YES	NO	YES	NO	NO	YES	NO	YES	NO
rs12042924	NO	YES	NO	YES	NO	NO	YES	NO	YES	NO
rs11120093	NO	YES	NO	YES	NO	NO	YES	NO	YES	NO
rs2724377	NO	YES	NO	YES	NO	NO	YES	NO	YES	NO
rs7555285	NO	YES	NO	YES	NO	NO	YES	NO	YES	NO
rs1565440	NO	YES	NO	YES	NO	NO	NO	NO	YES	NO
rs4926499	NO	YES	YES	YES	YES	NO	YES	YES	YES	YES
rs17760259	NO	YES	NO	YES	NO	NO	YES	NO	YES	NO
rs2384063	NO	YES	NO	NO	NO	NO	NO	NO	NO	NO
rs13420463	NO	YES	NO	NO	NO	NO	NO	NO	NO	NO
rs4952609	NO	YES	NO	YES	NO	NO	YES	NO	YES	NO
rs115262049	NO	YES	NO	YES	NO	NO	NO	NO	YES	NO
rs12464602	NO	YES	NO	YES	NO	NO	NO	NO	YES	NO
rs13016772	NO	YES	NO	YES	NO	NO	YES	NO	YES	NO
rs2249105	NO	YES	NO	YES	NO	NO	YES	NO	YES	NO
rs10188003	NO	YES	NO	YES	NO	NO	YES	NO	YES	NO
rs6731373	NO	YES	NO	YES	NO	NO	YES	NO	YES	NO
rs6732123	NO	YES	NO	NO	NO	NO	NO	NO	NO	NO
rs4577304	NO	YES	NO	YES	NO	NO	YES	NO	YES	NO
rs72847885	NO	YES	NO	YES	NO	NO	YES	NO	YES	NO
rs10207726	NO	YES	NO	YES	NO	NO	NO	NO	YES	NO
rs6737318	NO	YES	NO	YES	NO	NO	YES	NO	YES	NO
rs2580350	NO	YES	NO	YES	NO	NO	YES	NO	YES	NO
rs17257081	NO	YES	NO	YES	NO	NO	YES	NO	YES	NO
rs55944332	NO	YES	YES	YES	YES	NO	NO	YES	YES	YES
rs62170470	NO	YES	NO	YES	NO	NO	YES	NO	YES	NO
rs55732192	NO	YES	NO	NO	NO	NO	YES	NO	NO	NO
rs268263	NO	YES	NO	NO	NO	NO	NO	NO	NO	NO
rs11694601	NO	YES	NO	NO	NO	NO	NO	NO	NO	NO
rs34727427	NO	YES	NO	NO	NO	NO	YES	NO	NO	NO
rs1882212	NO	YES	NO	YES	NO	NO	YES	NO	YES	NO
rs13412750	NO	YES	NO	YES	NO	NO	YES	NO	YES	NO
rs12693982	NO	YES	NO	YES	NO	NO	YES	NO	YES	NO
rs12694277	NO	YES	NO	YES	NO	NO	YES	NO	YES	NO
rs139354822	NO	YES	NO	YES	NO	NO	YES	NO	YES	NO
rs11925504	NO	YES	NO	YES	NO	NO	YES	NO	YES	NO
rs189267552	NO	YES	NO	NO	NO	NO	YES	NO	NO	NO
rs68115553	NO	YES	NO	YES	NO	NO	YES	NO	YES	NO
rs743395	NO	YES	NO	YES	NO	NO	YES	NO	YES	NO
rs6788984	NO	YES	NO	YES	NO	NO	YES	NO	YES	NO
rs1052501	NO	YES	NO	YES	NO	NO	NO	NO	YES	NO
rs6771917	NO	YES	NO	YES	NO	NO	YES	NO	YES	NO
rs7615099	NO	YES	NO	NO	NO	NO	NO	NO	NO	NO
rs6445583	NO	YES	NO	YES	NO	NO	NO	NO	NO	NO
rs3772219	NO	YES	YES	YES	YES	NO	YES	YES	YES	YES
rs7618284	NO	YES	NO	YES	NO	NO	NO	NO	NO	NO
rs4499560	NO	YES	NO	NO	NO	NO	YES	NO	NO	NO
rs1375564	NO	YES	NO	NO	NO	NO	NO	NO	NO	NO
rs12637573	NO	YES	NO	YES	NO	NO	YES	NO	YES	NO
rs6438857	NO	YES	NO	YES	NO	NO	NO	NO	YES	NO
rs9880098	NO	YES	NO	YES	NO	NO	YES	NO	YES	NO
rs1291921	NO	YES	NO	NO	NO	NO	NO	NO	NO	NO
rs1199330	NO	YES	NO	YES	NO	NO	YES	NO	YES	NO
rs9876694	NO	YES	NO	YES	NO	NO	YES	NO	YES	NO
rs4408839	NO	YES	NO	YES	NO	NO	YES	NO	YES	NO
rs79539362	NO	YES	NO	YES	NO	NO	YES	NO	YES	NO
rs6788907	NO	YES	NO	YES	NO	NO	NO	NO	YES	NO
rs3980686	NO	YES	NO	YES	NO	NO	YES	NO	YES	NO
rs1290784	NO	YES	NO	YES	NO	NO	NO	NO	YES	NO
rs4955575	NO	YES	NO	YES	NO	NO	YES	NO	YES	NO
rs13091418	NO	YES	NO	YES	NO	NO	YES	NO	YES	NO
rs9869437	NO	YES	NO	YES	NO	NO	YES	NO	YES	NO
rs34535756	NO	YES	NO	YES	NO	NO	YES	NO	YES	NO
rs1290933	NO	YES	NO	YES	NO	NO	YES	NO	YES	NO
rs2498323	NO	YES	NO	YES	NO	NO	YES	NO	YES	NO
rs2610990	NO	YES	NO	YES	NO	NO	YES	NO	YES	NO
rs55924432	NO	YES	NO	YES	NO	NO	NO	NO	YES	NO
rs2291434	NO	YES	NO	YES	NO	NO	YES	NO	YES	NO
rs12511987	NO	YES	NO	YES	NO	NO	YES	NO	YES	NO
rs62309747	NO	YES	NO	YES	NO	NO	YES	NO	YES	NO
rs13107261	NO	YES	NO	YES	NO	NO	YES	NO	YES	NO
rs60909079	NO	YES	NO	YES	NO	NO	YES	NO	YES	NO
rs17010957	NO	YES	NO	YES	NO	NO	YES	NO	YES	NO
rs10028284	NO	YES	NO	YES	NO	NO	YES	NO	YES	NO
rs11097909	NO	YES	NO	YES	NO	NO	YES	NO	YES	NO
rs1493132	NO	YES	NO	YES	NO	NO	YES	NO	YES	NO
rs1814951	NO	YES	NO	YES	NO	NO	YES	NO	YES	NO
rs72719160	NO	YES	NO	YES	NO	NO	YES	NO	NO	NO
rs2353940	NO	YES	NO	YES	NO	NO	YES	NO	YES	NO
rs73855810	NO	YES	NO	YES	NO	NO	YES	NO	YES	NO
rs7683728	NO	YES	NO	YES	NO	NO	YES	NO	YES	NO
rs17035181	NO	YES	NO	YES	NO	NO	YES	NO	YES	NO
rs869396	NO	YES	NO	YES	NO	NO	YES	NO	YES	NO
rs4957026	NO	YES	NO	YES	NO	NO	YES	NO	YES	NO
rs10069690	NO	YES	YES	YES	YES	NO	YES	YES	YES	YES
rs7725413	NO	YES	NO	YES	NO	NO	YES	NO	YES	NO
rs10941043	NO	YES	YES	YES	YES	NO	YES	YES	YES	YES
rs7722243	NO	YES	NO	YES	NO	NO	YES	NO	YES	NO
rs1664781	NO	YES	NO	YES	NO	NO	YES	NO	YES	NO
rs12657950	NO	YES	NO	YES	NO	NO	NO	NO	YES	NO
rs6870654	NO	YES	NO	YES	NO	NO	YES	NO	YES	NO
rs7703560	NO	YES	NO	YES	NO	NO	YES	NO	YES	NO
rs246973	NO	YES	NO	YES	NO	NO	YES	NO	YES	NO
rs6452769	NO	YES	NO	YES	NO	NO	YES	NO	YES	NO
rs76443575	NO	YES	NO	YES	NO	NO	YES	NO	YES	NO
rs1871190	NO	YES	YES	YES	YES	NO	YES	YES	YES	YES
rs11241313	NO	YES	NO	YES	NO	NO	YES	NO	YES	NO
rs1422279	NO	YES	NO	YES	NO	NO	YES	NO	YES	NO
rs9327297	NO	YES	NO	YES	NO	NO	YES	NO	YES	NO
rs6892983	NO	YES	NO	YES	NO	NO	NO	NO	YES	NO
rs702395	NO	YES	NO	YES	NO	NO	YES	NO	YES	NO
rs2913920	NO	YES	NO	YES	NO	NO	YES	NO	YES	NO
rs1957563	NO	YES	NO	YES	NO	NO	NO	NO	YES	NO
rs13358657	NO	YES	YES	YES	YES	NO	YES	YES	YES	YES
rs3860770	NO	YES	NO	YES	NO	NO	NO	NO	YES	NO
rs12153395	NO	YES	NO	YES	NO	NO	YES	NO	YES	NO
rs2745599	NO	YES	NO	YES	NO	NO	YES	NO	YES	NO
rs1575290	NO	YES	NO	YES	NO	NO	YES	NO	YES	NO
rs1630736	NO	YES	NO	NO	NO	NO	YES	NO	NO	NO
rs9349379	NO	YES	NO	YES	NO	NO	YES	NO	YES	NO
rs7763558	NO	YES	NO	YES	NO	NO	YES	NO	YES	NO
rs78648104	NO	YES	NO	NO	NO	NO	NO	NO	NO	NO
rs9361836	NO	YES	NO	YES	NO	NO	YES	NO	YES	NO
rs6921291	NO	YES	NO	YES	NO	NO	YES	NO	YES	NO
rs9486916	NO	YES	NO	YES	NO	NO	YES	NO	YES	NO
rs10782230	NO	YES	NO	YES	NO	NO	YES	NO	YES	NO
rs9401913	NO	YES	NO	YES	NO	NO	NO	NO	YES	NO
rs9285476	NO	YES	NO	YES	NO	NO	YES	NO	YES	NO
rs8180684	NO	YES	NO	YES	NO	NO	YES	NO	YES	NO
rs7765526	NO	YES	NO	YES	NO	NO	NO	NO	YES	NO
rs17080102	NO	YES	NO	YES	NO	NO	NO	NO	YES	NO
rs1293969	NO	YES	NO	YES	NO	NO	YES	NO	YES	NO
rs509833	NO	YES	NO	YES	NO	NO	YES	NO	YES	NO
rs12661036	NO	YES	NO	YES	NO	NO	YES	NO	YES	NO
rs10282122	NO	YES	NO	YES	NO	NO	YES	NO	YES	NO
rs73049928	NO	YES	NO	YES	NO	NO	YES	NO	YES	NO
rs3807925	NO	YES	NO	NO	NO	NO	YES	NO	NO	NO
rs28688791	NO	YES	NO	YES	NO	NO	YES	NO	YES	NO
rs112509803	NO	YES	NO	NO	NO	NO	YES	NO	NO	NO
rs11977526	NO	YES	NO	NO	NO	NO	NO	NO	NO	NO
rs12668436	NO	YES	NO	NO	NO	NO	YES	NO	NO	NO
rs42032	NO	YES	NO	NO	NO	NO	YES	NO	NO	NO
rs2392929	NO	YES	NO	YES	NO	NO	YES	NO	YES	NO
rs34072724	NO	YES	NO	NO	NO	NO	YES	NO	NO	NO
rs35680304	NO	YES	NO	YES	NO	NO	YES	NO	YES	NO
rs75672964	NO	YES	NO	YES	NO	NO	YES	NO	YES	NO
rs73727605	NO	YES	NO	YES	NO	NO	YES	NO	YES	NO
rs10224210	NO	YES	NO	YES	NO	NO	YES	NO	YES	NO
rs7821832	NO	YES	NO	YES	NO	NO	YES	NO	YES	NO
rs77375686	NO	YES	NO	YES	NO	NO	YES	NO	YES	NO
rs1906672	NO	YES	YES	NO	NO	NO	YES	YES	NO	NO
rs2354862	NO	YES	NO	YES	NO	NO	YES	NO	YES	NO
rs13253358	NO	YES	NO	YES	NO	NO	YES	NO	YES	NO
rs2126474	NO	YES	NO	NO	NO	NO	NO	NO	NO	NO
rs9918876	NO	YES	NO	YES	NO	NO	YES	NO	YES	NO
rs148401029	NO	YES	YES	YES	YES	NO	YES	YES	YES	YES
rs62512914	NO	YES	NO	YES	NO	NO	YES	NO	YES	NO
rs4734868	NO	YES	NO	YES	NO	NO	YES	NO	YES	NO
rs34917849	NO	YES	NO	YES	NO	NO	YES	NO	YES	NO
rs79069610	NO	YES	NO	YES	NO	NO	YES	NO	YES	NO
rs35783704	NO	YES	NO	YES	NO	NO	YES	NO	YES	NO
rs2608029	NO	YES	NO	YES	NO	NO	NO	NO	NO	NO
rs4260863	NO	YES	NO	YES	NO	NO	YES	NO	YES	NO
rs60191654	NO	YES	NO	YES	NO	NO	YES	NO	YES	NO
rs927315	NO	YES	NO	YES	NO	NO	YES	NO	YES	NO
rs1332813	NO	YES	NO	YES	NO	NO	YES	NO	YES	NO
rs9886665	NO	YES	NO	NO	NO	NO	YES	NO	NO	NO
rs4553000	NO	YES	NO	YES	NO	NO	YES	NO	YES	NO
rs1410222	NO	YES	NO	YES	NO	NO	YES	NO	YES	NO
rs7045409	NO	YES	NO	NO	NO	NO	YES	NO	NO	NO
rs34025993	NO	YES	NO	YES	NO	NO	YES	NO	YES	NO
rs3104552	NO	YES	NO	YES	NO	NO	NO	NO	NO	NO
rs11252324	NO	YES	YES	NO	NO	NO	YES	YES	NO	NO
rs12264186	NO	YES	NO	YES	NO	NO	YES	NO	YES	NO
rs4284362	NO	YES	YES	YES	YES	NO	YES	YES	YES	YES
rs34130368	NO	YES	YES	NO	NO	NO	YES	YES	NO	NO
rs4245599	NO	YES	NO	YES	NO	NO	YES	NO	YES	NO
rs57946343	NO	YES	NO	YES	NO	NO	NO	NO	YES	NO
rs2177843	NO	YES	NO	NO	NO	NO	YES	NO	NO	NO
rs10749572	NO	YES	NO	YES	NO	NO	YES	NO	YES	NO
rs111866816	NO	YES	NO	YES	NO	NO	NO	NO	NO	NO
rs2689690	NO	YES	NO	YES	NO	NO	YES	NO	YES	NO
rs740746	NO	YES	NO	YES	NO	NO	NO	NO	YES	NO
rs11592107	NO	YES	YES	YES	YES	NO	YES	YES	YES	YES
rs7093894	NO	YES	NO	YES	NO	NO	YES	NO	YES	NO
rs1133400	NO	YES	YES	YES	YES	NO	YES	YES	YES	YES
rs4980379	NO	YES	NO	YES	NO	NO	NO	NO	YES	NO
rs74048190	NO	YES	NO	YES	NO	NO	YES	NO	YES	NO
rs2957688	NO	YES	NO	YES	NO	NO	NO	NO	YES	NO
rs1544861	NO	YES	NO	YES	NO	NO	NO	NO	YES	NO
rs2014408	NO	YES	NO	YES	NO	NO	NO	NO	YES	NO
rs177551	NO	YES	NO	YES	NO	NO	YES	NO	YES	NO
rs17762	NO	YES	NO	YES	NO	NO	YES	NO	YES	NO
rs1382472	NO	YES	NO	YES	NO	NO	YES	NO	YES	NO
rs871004	NO	YES	NO	YES	NO	NO	YES	NO	YES	NO
rs11604357	NO	YES	NO	YES	NO	NO	YES	NO	YES	NO
rs2904315	NO	YES	NO	YES	NO	NO	YES	NO	YES	NO
rs2276153	NO	YES	NO	YES	NO	NO	NO	NO	YES	NO
rs74538877	NO	YES	NO	YES	NO	NO	YES	NO	YES	NO
rs7395791	NO	YES	NO	YES	NO	NO	YES	NO	YES	NO
rs72931748	NO	YES	NO	YES	NO	NO	YES	NO	YES	NO
rs10501410	NO	YES	NO	YES	NO	NO	YES	NO	YES	NO
rs7926110	NO	YES	NO	YES	NO	NO	YES	NO	YES	NO
rs573455	NO	YES	NO	YES	NO	NO	YES	NO	YES	NO
rs11222084	NO	YES	NO	YES	NO	NO	NO	NO	YES	NO
rs10750441	NO	YES	NO	YES	NO	NO	YES	NO	YES	NO
rs78998485	NO	YES	NO	YES	NO	NO	YES	NO	YES	NO
rs3819532	NO	YES	NO	YES	NO	NO	YES	NO	YES	NO
rs1010064	NO	YES	NO	YES	NO	NO	YES	NO	YES	NO
rs73075659	NO	YES	NO	YES	NO	NO	NO	NO	YES	NO
rs61917655	NO	YES	YES	YES	YES	NO	YES	YES	YES	YES
rs12426261	NO	YES	NO	YES	NO	NO	NO	NO	YES	NO
rs7134440	NO	YES	NO	YES	NO	NO	YES	NO	YES	NO
rs7134677	NO	YES	NO	NO	NO	NO	YES	NO	NO	NO
rs7306710	NO	YES	NO	NO	NO	NO	YES	NO	NO	NO
rs4143175	NO	YES	NO	YES	NO	NO	YES	NO	YES	NO
rs7980644	NO	YES	NO	YES	NO	NO	YES	NO	YES	NO
rs17249754	NO	YES	NO	YES	NO	NO	NO	NO	YES	NO
rs10777213	NO	YES	NO	YES	NO	NO	NO	NO	YES	NO
rs5742643	NO	YES	NO	YES	NO	NO	YES	NO	YES	NO
rs1896326	NO	YES	NO	YES	NO	NO	YES	NO	YES	NO
rs35444	NO	YES	NO	YES	NO	NO	NO	NO	YES	NO
rs6490019	NO	YES	NO	YES	NO	NO	NO	NO	YES	NO
rs483071	NO	YES	NO	YES	NO	NO	YES	NO	YES	NO
rs9507885	NO	YES	NO	YES	NO	NO	YES	NO	YES	NO
rs9508495	NO	YES	YES	YES	YES	NO	YES	YES	YES	YES
rs7491248	NO	YES	NO	YES	NO	NO	YES	NO	YES	NO
rs9526707	NO	YES	YES	YES	YES	NO	YES	YES	YES	YES
rs75961402	NO	YES	NO	YES	NO	NO	YES	NO	YES	NO
rs17245822	NO	YES	NO	YES	NO	NO	YES	NO	YES	NO
rs78474310	NO	YES	NO	YES	NO	NO	YES	NO	YES	NO
rs6562778	NO	YES	NO	YES	NO	NO	YES	NO	YES	NO
rs9549627	NO	YES	NO	NO	NO	NO	YES	NO	NO	NO
rs7331680	NO	YES	NO	YES	NO	NO	YES	NO	YES	NO
rs8904	NO	YES	NO	YES	NO	NO	YES	NO	YES	NO
rs7493678	NO	YES	NO	YES	NO	NO	YES	NO	YES	NO
rs72683923	NO	YES	YES	YES	YES	NO	NO	YES	YES	YES
rs12883810	NO	YES	NO	YES	NO	NO	YES	NO	YES	NO
rs57786342	NO	YES	NO	YES	NO	NO	YES	NO	YES	NO
rs8003103	NO	YES	NO	NO	NO	NO	YES	NO	NO	NO
rs3815460	NO	YES	NO	YES	NO	NO	YES	NO	NO	NO
rs11159091	NO	YES	NO	NO	NO	NO	YES	NO	NO	NO
rs7154723	NO	YES	NO	YES	NO	NO	YES	NO	YES	NO
rs17562391	NO	YES	NO	YES	NO	NO	YES	NO	YES	NO
rs75016974	NO	YES	NO	YES	NO	NO	YES	NO	YES	NO
rs12885878	NO	YES	NO	YES	NO	NO	YES	NO	YES	NO
rs28866311	NO	YES	NO	YES	NO	NO	NO	NO	YES	NO
rs3098186	NO	YES	NO	YES	NO	NO	YES	NO	YES	NO
rs2652812	NO	YES	NO	YES	NO	NO	YES	NO	YES	NO
rs28429256	NO	YES	YES	YES	YES	NO	NO	YES	YES	YES
rs1994158	NO	YES	NO	YES	NO	NO	YES	NO	YES	NO
rs12906962	NO	YES	YES	YES	YES	NO	NO	YES	YES	YES
rs2589218	NO	YES	YES	YES	YES	NO	YES	YES	YES	YES
rs4606697	NO	YES	NO	YES	NO	NO	YES	NO	YES	NO
rs11641374	NO	YES	NO	YES	NO	NO	YES	NO	YES	NO
rs12596630	NO	YES	YES	YES	YES	NO	YES	YES	YES	YES
rs2283500	NO	YES	NO	YES	NO	NO	YES	NO	YES	NO
rs1049212	NO	YES	YES	NO	NO	NO	YES	YES	NO	NO
rs7186298	NO	YES	NO	YES	NO	NO	YES	NO	YES	NO
rs8044992	NO	YES	NO	NO	NO	NO	YES	NO	NO	NO
rs34941092	NO	YES	NO	YES	NO	NO	NO	NO	NO	NO
rs146550789	NO	YES	NO	YES	NO	NO	YES	NO	YES	NO
rs4888408	NO	YES	NO	YES	NO	NO	YES	NO	YES	NO
rs3950627	NO	YES	NO	NO	NO	NO	YES	NO	NO	NO
rs6540119	NO	YES	NO	NO	NO	NO	YES	NO	NO	NO
rs908951	NO	YES	YES	NO	NO	NO	YES	YES	NO	NO
rs2760748	NO	YES	NO	YES	NO	NO	YES	NO	YES	NO
rs113086489	NO	YES	NO	YES	NO	NO	NO	NO	YES	NO
rs4511593	NO	YES	NO	YES	NO	NO	YES	NO	YES	NO
rs79930761	NO	YES	NO	YES	NO	NO	YES	NO	YES	NO
rs4925159	NO	YES	NO	NO	NO	NO	YES	NO	NO	NO
rs7211535	NO	YES	NO	YES	NO	NO	YES	NO	YES	NO
rs1551355	NO	YES	NO	YES	NO	NO	YES	NO	YES	NO
rs9899540	NO	YES	NO	NO	NO	NO	YES	NO	NO	NO
rs7213273	NO	YES	NO	YES	NO	NO	NO	NO	YES	NO
rs17608766	NO	YES	NO	YES	NO	NO	YES	NO	YES	NO
rs3764400	NO	YES	NO	NO	NO	NO	NO	NO	NO	NO
rs9897429	NO	YES	NO	YES	NO	NO	YES	NO	YES	NO
rs1000423	NO	YES	NO	YES	NO	NO	YES	NO	YES	NO
rs56288724	NO	YES	NO	YES	NO	NO	YES	NO	YES	NO
rs6504213	NO	YES	NO	YES	NO	NO	YES	NO	YES	NO
rs9911723	NO	YES	YES	NO	NO	NO	NO	NO	NO	NO
rs9302885	NO	YES	NO	NO	NO	NO	YES	NO	NO	NO
rs11657440	NO	YES	YES	NO	NO	NO	NO	NO	NO	NO
rs62082230	NO	YES	NO	YES	NO	NO	YES	NO	YES	NO
rs56407827	NO	YES	NO	YES	NO	NO	NO	NO	YES	NO
rs11874246	NO	YES	NO	NO	NO	NO	YES	NO	NO	NO
rs1437649	NO	YES	NO	YES	NO	NO	NO	NO	YES	NO
rs10460108	NO	YES	NO	YES	NO	NO	YES	NO	YES	NO
rs141958336	NO	YES	NO	YES	NO	NO	YES	NO	YES	NO
rs12610654	NO	YES	NO	YES	NO	NO	YES	NO	YES	NO
rs34518929	NO	YES	NO	NO	NO	NO	NO	NO	NO	NO
rs60138042	NO	YES	NO	NO	NO	NO	YES	NO	YES	NO
rs1433121	NO	YES	YES	YES	YES	NO	NO	YES	NO	YES
rs11672660	NO	YES	NO	NO	NO	NO	NO	NO	NO	NO
rs6054139	NO	YES	NO	YES	NO	NO	YES	NO	YES	NO
rs2423514	NO	YES	NO	YES	NO	NO	YES	NO	YES	NO
rs6108787	NO	YES	NO	YES	NO	NO	NO	NO	YES	NO
rs6078093	NO	YES	NO	YES	NO	NO	YES	NO	YES	NO
rs8125763	NO	YES	NO	YES	NO	NO	YES	NO	YES	NO
rs17812022	NO	YES	NO	YES	NO	NO	YES	NO	YES	NO
rs79384779	NO	YES	NO	YES	NO	NO	YES	NO	YES	NO
rs6029756	NO	YES	NO	YES	NO	NO	YES	NO	YES	NO
rs6031431	NO	YES	YES	YES	YES	NO	YES	YES	YES	YES
rs2598	NO	YES	YES	YES	YES	NO	YES	YES	YES	YES
rs6090907	NO	YES	NO	YES	NO	NO	NO	NO	YES	NO
rs2801008	NO	YES	NO	YES	NO	NO	YES	NO	YES	NO
rs6026744	NO	YES	NO	YES	NO	NO	NO	NO	YES	NO
rs6062324	NO	YES	NO	YES	NO	NO	YES	NO	YES	NO
rs2776037	NO	YES	NO	YES	NO	NO	YES	NO	YES	NO
rs2833834	NO	YES	NO	YES	NO	NO	YES	NO	YES	NO
rs12627651	NO	YES	NO	YES	NO	NO	NO	NO	YES	NO
rs2238787	NO	YES	NO	YES	NO	NO	YES	NO	YES	NO
rs8142376	NO	YES	NO	YES	NO	NO	YES	NO	YES	NO
rs12728150	NO	NO	YES	NO	YES	NO	NO	YES	NO	YES
rs2146315	NO	NO	YES	NO	YES	NO	NO	YES	NO	YES
rs4926901	NO	NO	YES	NO	YES	NO	NO	YES	NO	YES
rs10493408	NO	NO	YES	NO	YES	NO	NO	NO	NO	NO
rs57748895	NO	NO	YES	NO	YES	NO	NO	YES	NO	YES
rs1819663	NO	NO	YES	NO	NO	NO	NO	NO	NO	NO
rs7524019	NO	NO	YES	NO	NO	NO	NO	NO	NO	NO
rs12405515	NO	NO	YES	NO	YES	NO	NO	YES	NO	YES
rs150816167	NO	NO	YES	NO	YES	NO	NO	NO	NO	NO
rs882624	NO	NO	YES	NO	YES	NO	NO	YES	NO	YES
rs2169137	NO	NO	YES	NO	YES	NO	NO	YES	NO	YES
rs1502358	NO	NO	YES	NO	YES	NO	NO	YES	NO	YES
rs68085857	NO	NO	YES	NO	YES	NO	YES	YES	YES	YES
rs12088448	NO	NO	YES	NO	YES	NO	NO	YES	NO	YES
rs602521	NO	NO	YES	NO	YES	NO	NO	YES	NO	YES
rs964941	NO	NO	YES	NO	YES	NO	NO	YES	NO	YES
rs3943093	NO	NO	YES	NO	YES	NO	NO	YES	NO	YES
rs112393817	NO	NO	YES	NO	NO	NO	NO	YES	NO	NO
rs1373780	NO	NO	YES	NO	YES	NO	NO	YES	NO	YES
rs56809883	NO	NO	YES	NO	YES	NO	NO	YES	NO	YES
rs76326501	NO	NO	YES	NO	YES	NO	NO	YES	NO	YES
rs4952668	NO	NO	YES	NO	YES	NO	NO	YES	NO	YES
rs2586970	NO	NO	YES	NO	YES	NO	NO	YES	NO	YES
rs2421200	NO	NO	YES	NO	YES	NO	NO	YES	NO	YES
rs1876490	NO	NO	YES	NO	YES	NO	NO	YES	NO	YES
rs6546810	NO	NO	YES	NO	YES	NO	NO	YES	NO	YES
rs311564	NO	NO	YES	NO	YES	NO	NO	YES	NO	YES
rs62155750	NO	NO	YES	NO	YES	NO	NO	YES	NO	YES
rs28377357	NO	NO	YES	NO	YES	NO	NO	YES	NO	YES
rs62158170	NO	NO	YES	NO	YES	NO	NO	YES	NO	YES
rs4954192	NO	NO	YES	NO	NO	NO	NO	YES	NO	NO
rs12990959	NO	NO	YES	NO	YES	NO	NO	YES	NO	YES
rs2444769	NO	NO	YES	NO	YES	NO	NO	YES	NO	YES
rs7572130	NO	NO	YES	NO	NO	NO	NO	YES	NO	NO
rs77259043	NO	NO	YES	NO	NO	NO	NO	NO	NO	NO
rs6735275	NO	NO	YES	NO	NO	NO	NO	YES	NO	NO
rs6715901	NO	NO	YES	NO	YES	NO	NO	YES	NO	YES
rs12693302	NO	NO	YES	NO	YES	NO	NO	YES	NO	YES
rs7576060	NO	NO	YES	NO	YES	NO	NO	YES	NO	YES
rs7569128	NO	NO	YES	NO	YES	NO	NO	YES	NO	YES
rs11692619	NO	NO	YES	NO	YES	NO	NO	YES	NO	YES
rs1263671	NO	NO	YES	NO	YES	NO	NO	YES	NO	YES
rs4507125	NO	NO	YES	NO	YES	NO	NO	YES	NO	YES
rs62234672	NO	NO	YES	NO	NO	NO	NO	YES	NO	NO
rs7427249	NO	NO	YES	NO	YES	NO	NO	YES	NO	YES
rs3864004	NO	NO	YES	NO	NO	NO	NO	YES	NO	NO
rs9841978	NO	NO	YES	NO	YES	NO	NO	YES	NO	YES
rs11130602	NO	NO	YES	NO	YES	NO	NO	NO	NO	NO
rs3774702	NO	NO	YES	NO	YES	NO	NO	YES	NO	YES
rs7623706	NO	NO	YES	NO	YES	NO	NO	YES	NO	YES
rs28675079	NO	NO	YES	NO	YES	NO	NO	YES	NO	YES
rs12152463	NO	NO	YES	NO	YES	NO	NO	YES	NO	YES
rs4077158	NO	NO	YES	NO	YES	NO	NO	YES	NO	YES
rs9289557	NO	NO	YES	NO	YES	NO	NO	YES	NO	YES
rs6763931	NO	NO	YES	NO	NO	NO	NO	YES	NO	NO
rs1527797	NO	NO	YES	NO	YES	NO	NO	YES	NO	YES
rs78809139	NO	NO	YES	NO	YES	NO	NO	YES	NO	YES
rs78151625	NO	NO	YES	NO	YES	NO	NO	YES	NO	YES
rs16853198	NO	NO	YES	NO	YES	NO	NO	YES	NO	YES
rs7611674	NO	NO	YES	NO	YES	NO	NO	YES	NO	YES
rs6779368	NO	NO	YES	NO	YES	NO	NO	YES	NO	YES
rs147501096	NO	NO	YES	NO	YES	NO	NO	YES	NO	YES
rs4244200	NO	NO	YES	NO	YES	NO	NO	YES	NO	YES
rs6777317	NO	NO	YES	NO	YES	NO	NO	YES	NO	YES
rs61789369	NO	NO	YES	NO	YES	NO	NO	YES	NO	YES
rs11721984	NO	NO	YES	NO	YES	NO	NO	YES	NO	YES
rs62301873	NO	NO	YES	NO	YES	NO	NO	YES	NO	YES
rs11945489	NO	NO	YES	NO	NO	NO	NO	YES	NO	NO
rs13152154	NO	NO	YES	NO	YES	NO	NO	YES	NO	YES
rs12503341	NO	NO	YES	NO	YES	NO	NO	YES	NO	YES
rs13118687	NO	NO	YES	NO	NO	NO	NO	YES	NO	NO
rs66887589	NO	NO	YES	NO	YES	NO	NO	YES	NO	YES
rs9286351	NO	NO	YES	NO	YES	NO	NO	YES	NO	YES
rs72719149	NO	NO	YES	NO	YES	NO	NO	YES	NO	NO
rs13124515	NO	NO	YES	NO	YES	NO	NO	YES	NO	NO
rs13139571	NO	NO	YES	NO	YES	NO	NO	YES	NO	YES
rs1425486	NO	NO	YES	NO	YES	NO	NO	YES	NO	YES
rs2921604	NO	NO	YES	NO	YES	NO	NO	YES	NO	YES
rs1467049	NO	NO	YES	NO	YES	NO	NO	YES	NO	YES
rs6875967	NO	NO	YES	NO	YES	NO	NO	YES	NO	YES
rs10054208	NO	NO	YES	NO	YES	NO	NO	YES	NO	YES
rs10062049	NO	NO	YES	NO	YES	NO	NO	YES	NO	YES
rs4704514	NO	NO	YES	NO	YES	NO	NO	YES	NO	YES
rs62378003	NO	NO	YES	NO	YES	NO	NO	YES	NO	YES
rs13355146	NO	NO	YES	NO	YES	NO	NO	YES	NO	YES
rs55770741	NO	NO	YES	NO	YES	NO	NO	YES	NO	YES
rs9326869	NO	NO	YES	NO	YES	NO	NO	YES	NO	YES
rs335170	NO	NO	YES	NO	YES	NO	NO	YES	NO	YES
rs11745207	NO	NO	YES	NO	YES	NO	NO	YES	NO	YES
rs1212061	NO	NO	YES	NO	YES	NO	NO	YES	NO	YES
rs3776299	NO	NO	YES	NO	YES	NO	NO	YES	NO	YES
rs78909293	NO	NO	YES	NO	YES	NO	NO	YES	NO	YES
rs6556384	NO	NO	YES	NO	YES	NO	NO	YES	NO	YES
rs114503346	NO	NO	YES	NO	YES	NO	NO	YES	NO	YES
rs55993676	NO	NO	YES	NO	YES	NO	NO	YES	NO	YES
rs2569882	NO	NO	YES	NO	NO	NO	NO	YES	NO	NO
rs77494115	NO	NO	YES	NO	NO	NO	NO	NO	NO	NO
rs6934891	NO	NO	YES	NO	YES	NO	NO	YES	NO	YES
rs2744133	NO	NO	YES	NO	YES	NO	NO	YES	NO	YES
rs9467545	NO	NO	YES	NO	YES	NO	NO	YES	NO	YES
rs1265157	NO	NO	YES	NO	YES	NO	NO	YES	NO	YES
rs115447786	NO	NO	YES	NO	YES	NO	NO	YES	NO	YES
rs6905288	NO	NO	YES	NO	YES	NO	NO	YES	NO	YES
rs2397060	NO	NO	YES	NO	YES	NO	NO	YES	NO	YES
rs1114347	NO	NO	YES	NO	YES	NO	NO	YES	NO	YES
rs62413546	NO	NO	YES	NO	YES	NO	NO	YES	NO	YES
rs504691	NO	NO	YES	NO	YES	NO	NO	YES	NO	YES
rs16875357	NO	NO	YES	NO	YES	NO	NO	YES	NO	YES
rs72613227	NO	NO	YES	NO	YES	NO	NO	YES	NO	YES
rs5012479	NO	NO	YES	NO	YES	NO	NO	YES	NO	YES
rs509067	NO	NO	YES	NO	YES	NO	NO	YES	NO	YES
rs11153730	NO	NO	YES	NO	YES	NO	NO	YES	NO	YES
rs76785130	NO	NO	YES	NO	YES	NO	NO	YES	NO	YES
rs9399137	NO	NO	YES	NO	YES	NO	NO	YES	NO	YES
rs636202	NO	NO	YES	NO	YES	NO	NO	YES	NO	YES
rs9791312	NO	NO	YES	NO	YES	NO	NO	YES	NO	YES
rs9478282	NO	NO	YES	NO	YES	NO	NO	YES	NO	YES
rs9365555	NO	NO	YES	NO	YES	NO	NO	YES	NO	YES
rs1322639	NO	NO	YES	NO	YES	NO	NO	YES	NO	YES
rs73033340	NO	NO	YES	NO	YES	NO	NO	YES	NO	YES
rs2906152	NO	NO	YES	NO	YES	NO	NO	YES	NO	YES
rs10279432	NO	NO	YES	NO	YES	NO	NO	YES	NO	YES
rs17432462	NO	NO	YES	NO	NO	NO	NO	YES	NO	NO
rs4507656	NO	NO	YES	NO	YES	NO	NO	YES	NO	YES
rs7805035	NO	NO	YES	NO	YES	NO	NO	YES	NO	YES
rs342977	NO	NO	YES	NO	YES	NO	NO	YES	NO	YES
rs17454517	NO	NO	YES	NO	NO	NO	NO	YES	NO	NO
rs3807101	NO	NO	YES	NO	YES	NO	NO	YES	NO	YES
rs1449596	NO	NO	YES	NO	YES	NO	NO	YES	NO	YES
rs7788746	NO	NO	YES	NO	YES	NO	NO	YES	NO	YES
rs4556017	NO	NO	YES	NO	YES	NO	NO	YES	NO	YES
rs2191046	NO	NO	YES	NO	YES	NO	NO	YES	NO	YES
rs75511781	NO	NO	YES	NO	YES	NO	NO	YES	NO	YES
rs7800558	NO	NO	YES	NO	YES	NO	NO	YES	NO	YES
rs1044608	NO	NO	YES	NO	YES	NO	NO	YES	NO	YES
rs310597	NO	NO	YES	NO	YES	NO	NO	YES	NO	YES
rs1534338	NO	NO	YES	NO	YES	NO	NO	YES	NO	YES
rs62503324	NO	NO	YES	NO	YES	NO	NO	YES	NO	YES
rs17832905	NO	NO	YES	NO	YES	NO	NO	YES	NO	YES
rs17321041	NO	NO	YES	NO	YES	NO	NO	YES	NO	YES
rs10087280	NO	NO	YES	NO	YES	NO	NO	YES	NO	YES
rs11778153	NO	NO	YES	NO	YES	NO	NO	YES	NO	YES
rs6983239	NO	NO	YES	NO	YES	NO	NO	YES	NO	YES
rs4739832	NO	NO	YES	NO	YES	NO	NO	YES	NO	YES
rs73276406	NO	NO	YES	NO	YES	NO	NO	YES	NO	YES
rs142449193	NO	NO	YES	NO	YES	NO	NO	YES	NO	YES
rs2957468	NO	NO	YES	NO	YES	NO	NO	YES	NO	YES
rs9918907	NO	NO	YES	NO	YES	NO	NO	NO	NO	YES
rs12337056	NO	NO	YES	NO	YES	NO	NO	YES	NO	YES
rs10491713	NO	NO	YES	NO	YES	NO	NO	YES	NO	YES
rs1332812	NO	NO	YES	NO	YES	NO	NO	YES	NO	YES
rs4615669	NO	NO	YES	NO	YES	NO	NO	YES	NO	YES
rs1243876	NO	NO	YES	NO	YES	NO	NO	NO	NO	NO
rs11141731	NO	NO	YES	NO	NO	NO	NO	YES	NO	NO
rs4743021	NO	NO	YES	NO	YES	NO	NO	YES	NO	YES
rs2133386	NO	NO	YES	NO	YES	NO	NO	YES	NO	YES
rs11145807	NO	NO	YES	NO	YES	NO	NO	YES	YES	YES
rs6602177	NO	NO	YES	NO	NO	NO	NO	YES	NO	NO
rs1265842	NO	NO	YES	NO	YES	NO	NO	YES	NO	YES
rs2487926	NO	NO	YES	NO	NO	NO	NO	YES	NO	YES
rs3006583	NO	NO	YES	NO	YES	NO	NO	YES	NO	YES
rs35506078	NO	NO	YES	NO	YES	NO	NO	YES	NO	YES
rs10490923	NO	NO	YES	NO	YES	NO	NO	YES	NO	NO
rs9419374	NO	NO	YES	NO	YES	NO	NO	YES	NO	YES
rs79889784	NO	NO	YES	NO	YES	NO	NO	YES	NO	YES
rs145422110	NO	NO	YES	NO	YES	NO	NO	YES	NO	YES
rs12363520	NO	NO	YES	NO	YES	NO	NO	YES	NO	YES
rs10500932	NO	NO	YES	NO	YES	NO	NO	YES	NO	YES
rs7933758	NO	NO	YES	NO	YES	NO	NO	YES	NO	YES
rs11245631	NO	NO	YES	NO	YES	NO	NO	YES	NO	YES
rs751984	NO	NO	YES	NO	YES	NO	NO	YES	NO	YES
rs504217	NO	NO	YES	NO	YES	NO	NO	YES	NO	YES
rs11021221	NO	NO	YES	NO	YES	NO	NO	YES	NO	YES
rs12790943	NO	NO	YES	NO	YES	NO	NO	YES	NO	YES
rs12574332	NO	NO	YES	NO	NO	NO	NO	YES	NO	NO
rs75507123	NO	NO	YES	NO	NO	NO	NO	YES	NO	NO
rs4306343	NO	NO	YES	NO	YES	NO	NO	YES	NO	YES
rs6487076	NO	NO	YES	NO	YES	NO	NO	YES	NO	YES
rs1948151	NO	NO	YES	NO	YES	NO	NO	YES	NO	YES
rs1669907	NO	NO	YES	NO	YES	NO	NO	YES	NO	YES
rs9368	NO	NO	YES	NO	YES	NO	NO	YES	NO	YES
rs7959649	NO	NO	YES	NO	YES	NO	NO	YES	NO	YES
rs520592	NO	NO	YES	NO	YES	NO	NO	YES	NO	YES
rs710698	NO	NO	YES	NO	YES	NO	NO	YES	NO	YES
rs1732664	NO	NO	YES	NO	YES	NO	NO	YES	NO	YES
rs11112548	NO	NO	YES	NO	YES	NO	NO	YES	NO	YES
rs116063464	NO	NO	YES	NO	YES	NO	NO	YES	NO	YES
rs1790123	NO	NO	YES	NO	YES	NO	NO	YES	NO	YES
rs2271139	NO	NO	YES	NO	YES	NO	NO	YES	NO	YES
rs61948065	NO	NO	YES	NO	YES	NO	NO	YES	NO	YES
rs56256111	NO	NO	YES	NO	YES	NO	NO	YES	NO	YES
rs7992292	NO	NO	YES	NO	YES	NO	NO	YES	NO	YES
rs3861113	NO	NO	YES	NO	YES	NO	NO	YES	NO	YES
rs12866098	NO	NO	YES	NO	YES	NO	NO	YES	NO	YES
rs1215469	NO	NO	YES	NO	YES	NO	NO	YES	NO	YES
rs55684003	NO	NO	YES	NO	YES	NO	NO	YES	NO	YES
rs544012	NO	NO	YES	NO	NO	NO	NO	YES	NO	NO
rs36169093	NO	NO	YES	NO	NO	NO	NO	YES	NO	NO
rs7321688	NO	NO	YES	NO	NO	NO	NO	YES	NO	NO
rs7350752	NO	NO	YES	NO	YES	NO	NO	YES	NO	YES
rs17880989	NO	NO	YES	NO	YES	NO	NO	YES	NO	YES
rs1950500	NO	NO	YES	NO	YES	NO	NO	YES	NO	YES
rs4424827	NO	NO	YES	NO	YES	NO	NO	YES	NO	YES
rs7155504	NO	NO	YES	NO	YES	NO	NO	YES	NO	YES
rs194742	NO	NO	YES	NO	YES	NO	NO	YES	NO	YES
rs227426	NO	NO	YES	NO	YES	NO	NO	YES	NO	YES
rs2239268	NO	NO	YES	NO	YES	NO	NO	YES	NO	YES
rs4903064	NO	NO	YES	NO	YES	NO	NO	YES	NO	YES
rs10873612	NO	NO	YES	NO	YES	NO	NO	YES	NO	YES
rs2469141	NO	NO	YES	NO	YES	NO	NO	YES	NO	YES
rs3743111	NO	NO	YES	NO	YES	NO	NO	YES	NO	YES
rs57708073	NO	NO	YES	NO	YES	NO	NO	YES	NO	YES
rs3743369	NO	NO	YES	NO	YES	NO	NO	YES	NO	YES
rs917522	NO	NO	YES	NO	YES	NO	NO	YES	NO	YES
rs9937801	NO	NO	YES	NO	YES	NO	NO	YES	NO	YES
rs80095680	NO	NO	YES	NO	YES	NO	NO	YES	NO	YES
rs7192407	NO	NO	YES	NO	YES	NO	NO	YES	NO	YES
rs62030049	NO	NO	YES	NO	YES	NO	NO	YES	NO	YES
rs9932220	NO	NO	YES	NO	YES	NO	NO	NO	NO	NO
rs12919839	NO	NO	YES	NO	YES	NO	NO	YES	NO	YES
rs45474499	NO	NO	YES	NO	YES	NO	NO	YES	NO	YES
rs12149254	NO	NO	YES	NO	NO	NO	NO	YES	NO	NO
rs11859505	NO	NO	YES	NO	YES	NO	NO	YES	NO	YES
rs12929303	NO	NO	YES	NO	NO	NO	NO	YES	NO	NO
rs79286081	NO	NO	YES	NO	NO	NO	NO	YES	NO	YES
rs9900637	NO	NO	YES	NO	YES	NO	NO	YES	NO	YES
rs138420351	NO	NO	YES	NO	YES	NO	NO	YES	NO	YES
rs74439044	NO	NO	YES	NO	YES	NO	NO	YES	NO	YES
rs76954792	NO	NO	YES	NO	YES	NO	NO	YES	NO	YES
rs28661492	NO	NO	YES	NO	NO	NO	NO	YES	NO	NO
rs79724577	NO	NO	YES	NO	YES	NO	NO	YES	NO	YES
rs3916033	NO	NO	YES	NO	YES	NO	NO	YES	NO	YES
rs3785837	NO	NO	YES	NO	YES	NO	NO	YES	NO	YES
rs11077961	NO	NO	YES	NO	NO	NO	NO	YES	NO	NO
rs34413141	NO	NO	YES	NO	NO	NO	NO	NO	NO	NO
rs1903752	NO	NO	YES	NO	YES	NO	NO	YES	NO	YES
rs10164193	NO	NO	YES	NO	YES	NO	NO	YES	NO	YES
rs4890499	NO	NO	YES	NO	YES	NO	NO	YES	NO	YES
rs7235890	NO	NO	YES	NO	YES	NO	NO	YES	NO	YES
rs4891258	NO	NO	YES	NO	YES	NO	NO	YES	NO	YES
rs12609484	NO	NO	YES	NO	YES	NO	NO	YES	NO	YES
rs318712	NO	NO	YES	NO	YES	NO	NO	YES	NO	YES
rs7259285	NO	NO	YES	NO	YES	NO	NO	YES	NO	YES
rs672272	NO	NO	YES	NO	YES	NO	NO	YES	NO	YES
rs6078393	NO	NO	YES	NO	YES	NO	NO	YES	NO	YES
rs4814837	NO	NO	YES	NO	YES	NO	NO	YES	NO	YES
rs6058261	NO	NO	YES	NO	YES	NO	NO	YES	NO	YES
rs34587839	NO	NO	YES	NO	YES	NO	NO	YES	NO	YES
rs7265695	NO	NO	YES	NO	YES	NO	NO	YES	NO	YES
rs234616	NO	NO	YES	NO	YES	NO	NO	YES	NO	YES
rs6062477	NO	NO	YES	NO	YES	NO	NO	YES	NO	YES
rs2070527	NO	NO	YES	NO	YES	NO	NO	YES	NO	YES
rs12627514	NO	NO	YES	NO	YES	NO	NO	YES	NO	YES
rs5992929	NO	NO	YES	NO	YES	NO	NO	YES	NO	YES
rs926335	NO	NO	YES	NO	YES	NO	NO	YES	NO	YES
rs135023	NO	NO	YES	NO	YES	NO	NO	YES	NO	YES
rs2493296	NO	NO	NO	YES	YES	NO	NO	NO	YES	YES
rs488834	NO	NO	NO	YES	YES	NO	NO	NO	YES	YES
rs10776752	NO	NO	NO	YES	YES	NO	NO	NO	YES	YES
rs76719272	NO	NO	NO	YES	NO	NO	NO	NO	NO	NO
rs12731646	NO	NO	NO	YES	NO	NO	YES	NO	YES	NO
rs1275985	NO	NO	NO	YES	YES	NO	NO	NO	YES	YES
rs560887	NO	NO	NO	YES	YES	YES	NO	NO	YES	YES
rs13389076	NO	NO	NO	YES	YES	YES	NO	NO	YES	YES
rs12491937	NO	NO	NO	YES	YES	NO	NO	NO	YES	YES
rs2643826	NO	NO	NO	YES	YES	NO	NO	NO	YES	YES
rs2111557	NO	NO	NO	YES	NO	NO	YES	NO	YES	NO
rs12509595	NO	NO	NO	YES	YES	NO	NO	NO	YES	YES
rs12656497	NO	NO	NO	YES	YES	NO	NO	NO	YES	YES
rs28650790	NO	NO	NO	YES	YES	NO	NO	NO	YES	NO
rs11960210	NO	NO	NO	YES	YES	NO	NO	NO	YES	YES
rs1800562	NO	NO	NO	YES	NO	NO	NO	NO	NO	NO
rs12528975	NO	NO	NO	YES	NO	NO	NO	NO	NO	NO
rs2815063	NO	NO	NO	YES	NO	NO	NO	NO	NO	NO
rs1984195	NO	NO	NO	YES	YES	NO	NO	NO	YES	YES
rs7744902	NO	NO	NO	YES	NO	NO	YES	NO	NO	NO
rs6961048	NO	NO	NO	YES	YES	NO	NO	NO	YES	YES
rs3918226	NO	NO	NO	YES	YES	NO	NO	NO	YES	YES
rs4873492	NO	NO	NO	YES	YES	NO	YES	NO	YES	YES
rs76452347	NO	NO	NO	YES	YES	NO	NO	NO	YES	YES
rs6271	NO	NO	NO	YES	YES	NO	NO	NO	YES	YES
rs1623474	NO	NO	NO	YES	YES	NO	NO	NO	YES	YES
rs12258967	NO	NO	NO	YES	YES	NO	NO	NO	YES	YES
rs2236295	NO	NO	NO	YES	YES	NO	NO	NO	YES	YES
rs604723	NO	NO	NO	YES	YES	NO	NO	NO	YES	YES
rs35413927	NO	NO	NO	YES	YES	NO	YES	NO	YES	YES
rs11636952	NO	NO	NO	YES	YES	NO	NO	NO	YES	YES
rs2627313	NO	NO	NO	YES	YES	NO	NO	NO	YES	YES
rs4932373	NO	NO	NO	YES	YES	NO	NO	NO	YES	YES
rs77924615	NO	NO	NO	YES	YES	NO	NO	NO	YES	YES
rs4784541	NO	NO	NO	YES	NO	NO	NO	NO	NO	NO
rs1436138	NO	NO	NO	YES	YES	NO	NO	NO	YES	YES
rs12978472	NO	NO	NO	YES	YES	NO	NO	NO	YES	YES
rs73046792	NO	NO	NO	YES	YES	NO	YES	NO	YES	YES
rs6026578	NO	NO	NO	YES	NO	NO	YES	NO	YES	NO
rs1882961	NO	NO	NO	YES	YES	NO	NO	NO	YES	YES
rs55857306	NO	NO	NO	NO	YES	NO	NO	NO	NO	YES
rs4926923	NO	NO	NO	NO	YES	NO	NO	NO	NO	YES
rs11578696	NO	NO	NO	NO	YES	NO	NO	NO	NO	NO
rs2493136	NO	NO	NO	NO	YES	NO	NO	NO	NO	YES
rs347585	NO	NO	NO	NO	YES	NO	NO	NO	NO	YES
rs1687295	NO	NO	NO	NO	YES	NO	NO	NO	NO	YES
rs6800730	NO	NO	NO	NO	YES	NO	NO	NO	NO	YES
rs6795735	NO	NO	NO	NO	YES	NO	NO	NO	NO	YES
rs4141663	NO	NO	NO	NO	YES	NO	NO	NO	NO	YES
rs16896276	NO	NO	NO	NO	YES	NO	NO	NO	NO	YES
rs72976750	NO	NO	NO	NO	YES	NO	NO	NO	NO	YES
rs17677603	NO	NO	NO	NO	YES	NO	NO	NO	NO	YES
rs3117736	NO	NO	NO	NO	YES	NO	NO	NO	NO	YES
rs1799945	NO	NO	NO	NO	YES	NO	NO	NO	NO	YES
rs440454	NO	NO	NO	NO	YES	NO	NO	NO	NO	YES
rs881858	NO	NO	NO	NO	YES	NO	NO	NO	NO	YES
rs3798293	NO	NO	NO	NO	YES	NO	NO	NO	NO	YES
rs13215166	NO	NO	NO	NO	YES	NO	NO	NO	NO	YES
rs62434124	NO	NO	NO	NO	YES	NO	NO	NO	NO	YES
rs11556924	NO	NO	NO	NO	YES	NO	NO	NO	NO	YES
rs13237249	NO	NO	NO	NO	YES	NO	NO	NO	NO	YES
rs6464165	NO	NO	NO	NO	YES	NO	NO	NO	NO	YES
rs951914	NO	NO	NO	NO	YES	NO	NO	NO	NO	YES
rs722783	NO	NO	NO	NO	YES	NO	NO	NO	NO	YES
rs72831343	NO	NO	NO	NO	YES	NO	NO	NO	NO	YES
rs2484294	NO	NO	NO	NO	YES	NO	NO	NO	NO	YES
rs10832586	NO	NO	NO	NO	YES	NO	NO	NO	NO	YES
rs7926335	NO	NO	NO	NO	YES	NO	NO	NO	NO	YES
rs66682451	NO	NO	NO	NO	YES	NO	NO	NO	NO	YES
rs7106104	NO	NO	NO	NO	YES	NO	NO	NO	NO	YES
rs4936099	NO	NO	NO	NO	YES	NO	NO	NO	NO	YES
rs7967705	NO	NO	NO	NO	YES	NO	NO	NO	NO	YES
rs2681485	NO	NO	NO	NO	YES	NO	NO	NO	NO	YES
rs7137828	NO	NO	NO	NO	YES	NO	NO	NO	NO	YES
rs35443	NO	NO	NO	NO	YES	NO	NO	NO	NO	YES
rs682681	NO	NO	NO	NO	YES	NO	NO	NO	NO	YES
rs151165	NO	NO	NO	NO	YES	YES	NO	NO	YES	YES
rs2925345	NO	NO	NO	NO	YES	NO	NO	NO	NO	YES
rs4362428	NO	NO	NO	NO	YES	NO	NO	NO	NO	YES
rs2239917	NO	NO	NO	NO	YES	NO	NO	NO	NO	YES
rs4295	NO	NO	NO	NO	YES	NO	NO	NO	NO	YES
rs1867624	NO	NO	NO	NO	YES	NO	NO	NO	NO	YES
rs11661473	NO	NO	NO	NO	YES	NO	NO	NO	NO	YES
rs6108168	NO	NO	NO	NO	YES	NO	NO	NO	NO	YES
rs1327235	NO	NO	NO	NO	YES	NO	NO	NO	NO	YES
rs79044887	NO	NO	NO	NO	YES	NO	NO	NO	NO	YES
rs6026739	NO	NO	NO	NO	YES	NO	NO	NO	NO	YES
rs35213536	NO	NO	NO	NO	YES	NO	NO	NO	NO	YES
rs333947	NO	NO	NO	NO	NO	YES	NO	NO	NO	NO
rs61804210	NO	NO	NO	NO	NO	YES	YES	YES	YES	YES
rs2491441	NO	NO	NO	NO	NO	YES	YES	YES	YES	YES
rs79403657	NO	NO	NO	NO	NO	YES	NO	NO	NO	NO
rs7578166	NO	NO	NO	NO	NO	YES	YES	NO	YES	NO
rs6734238	NO	NO	NO	NO	NO	YES	NO	NO	NO	NO
rs2972156	NO	NO	NO	NO	NO	YES	NO	NO	NO	NO
rs7612234	NO	NO	NO	NO	NO	YES	NO	NO	NO	NO
rs72892908	NO	NO	NO	NO	NO	YES	NO	NO	NO	NO
rs2924584	NO	NO	NO	NO	NO	YES	NO	NO	NO	NO
rs13134327	NO	NO	NO	NO	NO	YES	NO	NO	YES	YES
rs2367585	NO	NO	NO	NO	NO	YES	NO	NO	NO	NO
rs2910953	NO	NO	NO	NO	NO	YES	NO	NO	NO	NO
rs13179413	NO	NO	NO	NO	NO	YES	NO	NO	NO	NO
rs628401	NO	NO	NO	NO	NO	YES	YES	NO	YES	NO
rs2560784	NO	NO	NO	NO	NO	YES	NO	NO	NO	NO
rs3798232	NO	NO	NO	NO	NO	YES	NO	NO	NO	NO
rs13234131	NO	NO	NO	NO	NO	YES	NO	NO	YES	NO
rs2126263	NO	NO	NO	NO	NO	YES	NO	NO	NO	NO
rs12543658	NO	NO	NO	NO	NO	YES	NO	NO	NO	NO
rs62544382	NO	NO	NO	NO	NO	YES	YES	YES	YES	YES
rs2800290	NO	NO	NO	NO	NO	YES	NO	NO	YES	NO
rs10733608	NO	NO	NO	NO	NO	YES	YES	YES	YES	YES
rs115478735	NO	NO	NO	NO	NO	YES	YES	NO	YES	NO
rs3829109	NO	NO	NO	NO	NO	YES	NO	NO	NO	NO
rs2357285	NO	NO	NO	NO	NO	YES	NO	NO	NO	NO
rs2015803	NO	NO	NO	NO	NO	YES	NO	NO	NO	NO
rs2490285	NO	NO	NO	NO	NO	YES	YES	YES	YES	YES
rs72842207	NO	NO	NO	NO	NO	YES	NO	YES	YES	YES
rs4980325	NO	NO	NO	NO	NO	YES	NO	NO	NO	NO
rs12574283	NO	NO	NO	NO	NO	YES	NO	NO	NO	NO
rs10830963	NO	NO	NO	NO	NO	YES	NO	NO	NO	NO
rs7127313	NO	NO	NO	NO	NO	YES	NO	NO	NO	NO
rs56225305	NO	NO	NO	NO	NO	YES	NO	NO	NO	NO
rs2958153	NO	NO	NO	NO	NO	YES	YES	NO	YES	NO
rs4760254	NO	NO	NO	NO	NO	YES	NO	NO	NO	NO
rs6581957	NO	NO	NO	NO	NO	YES	NO	NO	NO	NO
rs11076256	NO	NO	NO	NO	NO	YES	YES	YES	YES	YES
rs504442	NO	NO	NO	NO	NO	YES	NO	YES	NO	YES
rs17855739	NO	NO	NO	NO	NO	YES	YES	NO	YES	NO
rs7250175	NO	NO	NO	NO	NO	YES	YES	NO	NO	NO
rs11672900	NO	NO	NO	NO	NO	YES	NO	NO	NO	NO
rs11668882	NO	NO	NO	NO	NO	YES	NO	NO	NO	NO
rs4611747	NO	NO	NO	NO	NO	YES	NO	NO	NO	NO
rs132641	NO	NO	NO	NO	NO	YES	YES	YES	YES	YES
rs34079867	NO	NO	NO	NO	NO	NO	YES	NO	NO	NO
rs72696900	NO	NO	NO	NO	NO	NO	YES	YES	NO	NO
rs72742507	NO	NO	NO	NO	NO	NO	YES	NO	YES	NO
rs11714389	NO	NO	NO	NO	NO	NO	YES	YES	YES	YES
rs7439567	NO	NO	NO	NO	NO	NO	YES	NO	YES	NO
rs848445	NO	NO	NO	NO	NO	NO	YES	NO	NO	NO
rs67617547	NO	NO	NO	NO	NO	NO	YES	NO	YES	NO
rs7012866	NO	NO	NO	NO	NO	NO	YES	NO	YES	NO
rs4440615	NO	NO	NO	NO	NO	NO	YES	NO	YES	NO
rs4961293	NO	NO	NO	NO	NO	NO	YES	NO	YES	NO
rs117464403	NO	NO	NO	NO	NO	NO	YES	NO	YES	NO
rs60444686	NO	NO	NO	NO	NO	NO	YES	NO	NO	NO
rs2289124	NO	NO	NO	NO	NO	NO	YES	NO	YES	NO
rs2129869	NO	NO	NO	NO	NO	NO	YES	NO	YES	NO
rs4775769	NO	NO	NO	NO	NO	NO	YES	NO	YES	NO
rs62047964	NO	NO	NO	NO	NO	NO	YES	NO	YES	NO
rs12926550	NO	NO	NO	NO	NO	NO	YES	NO	YES	NO
rs11655604	NO	NO	NO	NO	NO	NO	YES	NO	NO	NO
rs665445	NO	NO	NO	NO	NO	NO	YES	NO	YES	NO
rs10048404	NO	NO	NO	NO	NO	NO	YES	NO	YES	NO
rs571689	NO	NO	NO	NO	NO	NO	YES	NO	YES	NO
rs17396055	NO	NO	NO	NO	NO	NO	NO	YES	NO	YES
rs1035673	NO	NO	NO	NO	NO	NO	NO	YES	NO	YES
rs1039897	NO	NO	NO	NO	NO	NO	NO	YES	NO	YES
rs12515541	NO	NO	NO	NO	NO	NO	NO	YES	NO	YES
rs9406076	NO	NO	NO	NO	NO	NO	NO	YES	NO	NO
rs1178979	NO	NO	NO	NO	NO	NO	NO	YES	NO	YES
rs2515424	NO	NO	NO	NO	NO	NO	NO	YES	NO	YES
rs1693560	NO	NO	NO	NO	NO	NO	NO	YES	NO	NO
rs4074812	NO	NO	NO	NO	NO	NO	NO	YES	NO	YES
rs3802230	NO	NO	NO	NO	NO	NO	NO	YES	NO	YES
rs12247028	NO	NO	NO	NO	NO	NO	NO	YES	NO	YES
rs4756779	NO	NO	NO	NO	NO	NO	NO	YES	NO	YES
rs11231693	NO	NO	NO	NO	NO	NO	NO	YES	NO	NO
rs7115331	NO	NO	NO	NO	NO	NO	NO	YES	NO	YES
rs61909958	NO	NO	NO	NO	NO	NO	NO	YES	NO	YES
rs58693787	NO	NO	NO	NO	NO	NO	NO	YES	NO	YES
rs73036520	NO	NO	NO	NO	NO	NO	NO	YES	NO	YES
rs2548459	NO	NO	NO	NO	NO	NO	NO	YES	NO	YES
rs2493134	NO	NO	NO	NO	NO	NO	NO	NO	YES	NO
rs2161967	NO	NO	NO	NO	NO	NO	NO	NO	YES	NO
rs12643599	NO	NO	NO	NO	NO	NO	NO	NO	YES	NO
rs1006545	NO	NO	NO	NO	NO	NO	NO	NO	YES	YES
rs7255933	NO	NO	NO	NO	NO	NO	NO	NO	YES	NO
rs12044604	NO	NO	NO	NO	NO	NO	NO	NO	NO	YES
rs1002436	NO	NO	NO	NO	NO	NO	NO	NO	NO	YES
rs11070245	NO	NO	NO	NO	NO	NO	NO	NO	NO	YES
